# Supplementary material for: Ideological differences in the expanse of the moral circle
Source: Nat Commun. 2019 Sep 26;10:4389. doi: 10.1038/s41467-019-12227-0 (PMC6763434; doi:10.1038/s41467-019-12227-0)
Supplement: Supplementary file 3 — Source Data [file 41467_2019_12227_MOESM3_ESM.xlsx]

## Sheet: Figure 1
political ideology	love of family	love of friends	love of all others
2	5.92	1.17	3.57
1	4.69	5.83	6.29
1	6.46	6.83	6.36
6	5.38	4.67	4.86
5	4.69	3.67	4.21
5	3.38	4	3.43
2	4.92	2.83	4.71
1	5.69	5.83	5.29
4	3.85	5	5.43
1	4.08	4.33	4.86
2	5.23	4.67	5.07
1	3.86	3.83	4.5
1	5.08	4.33	3.5
2	5	4	2
1	4.15	4.33	3.86
2	4.08	4	2.29
3	4.08	4.83	4.43
1	5.54	4.83	6.71
2	4.77	4.5	4.21
1	4.38	5	5.93
2	4.38	6	5.14
5	5.15	5	5.5
2	4.46	4.33	5
2	5.54	5.17	4.93
1	5.62	5.5	6.21
3	4.08	5.83	5.21
1	5.85	5.8	6.54
3	5.92	3.83	5
1	4.23	5.17	4.86
4	5.38	3.83	5.07
3	5.08	6	5.57
4	3.85	3	4.71
3	4.69	5.8	5.57
6	6.38	5.67	5.36
1	5.31	5.5	4.79
3	5.62	6.5	5.43
2	1.64	5.67	3
1	5.15	5.17	6.36
2	4.31	5.17	4.93
2	3.62	4.67	5.43
1	2.38	4.67	4
1	5.31	5.67	6
2	5.77	6.17	5.93
3	4.77	5.17	5.71
2	3.38	5.83	4.29
3	5.62	6.33	6.07
6	4.23	4.5	4.64
5	4.69	5.67	5.43
3	5.15	4.67	5.57
2	4.08	3.17	6
2	4.38	4.83	5.5
1	4.08	5.33	5.31
6	4.15	5	5
2	2.31	4.67	5.64
1	5.78	6.33	4.85
2	5.62	4.83	4.62
1	4.85	5.83	5.93
2	4.69	6.5	4
3	5.17	5.67	5.29
1	2.77	5.5	5.86
2	4.15	4.33	3.79
3	5.17	5.17	5.07
2	4.69	4.67	4.46
2	5.38	5.67	5.29
1	4.62	6	5.43
2	4.54	6.17	5.64
2	5.23	5	4.57
5	4.31	4.33	4.79
1	4.23	4.67	4.64
2	3.23	4	5
4	6.23	4.5	5.21
1	5.31	5.83	5.57
3	3.08	6.17	5.29
3	4.62	5.33	5.57
2	4.15	4.83	5.93
2	4.08	5.5	6
2	6.38	6.33	5.36
2	6.08	5.67	5.57
1	5	3.33	3.64
2	4.08	3.83	6.21
2	2.15	4.83	4.21
2	5.85	5	5
1	4.85	5	5.36
4	5.31	5	4.86
2	4.77	5.5	5.64
3	4.54	5.17	5.21
2	5.63	5.83	4.29
6	5	2.67	4
2	4	2.83	5.57
3	3.85	6	6.43
1	5.38	5.5	6.71
2	5.08	5.33	6.14
2	3	3.67	4.57
2	4.38	5	5.93
2	6.23	5.83	4.5
4	4.46	4	5.14
2	5.69	5.17	5.07
1	4.5	3.67	4.85
2	5.15	4.5	5.64
6	5.92	5	5.29
4	4.23	4	3.14
3	5.23	4.33	4.57
3	3.69	4.33	6.14
2	6.15	6.33	6.29
1	3.31	2.5	4.36
3	6.62	5	6.07
1	5.23	6	5.29
6	5.77	6.5	5.71
7	4.69	5.67	4
2	6.54	5	5.57
1	4.92	5.5	3.71
5	5.46	4.83	6.36
6	5.69	4.5	4.64
3	5.46	2.5	4
3	4.62	4	5
7	4.92	4.5	4.71
2	4.23	4.5	5.43
2	5.92	5.83	5.57
2	3.92	4.83	5.21
2	4.46	5.5	4.36
1	2.54	4.5	4.64
2	4.46	5.67	5.36
2	3.62	6.5	4.93
2	4.31	4.83	4.29
2	4.44	6.67	6.14
1	5.31	5	5.93
1	6.46	6.17	5.71
2	4.69	6.33	6.14
4	3.54	4.33	4.57
2	3.15	2.5	3.92
6	6.08	4.67	4.5
2	3.38	6.17	5.29
2	5.69	6.17	5.86
1	4.69	6.83	6.64
3	4.31	5.67	5.86
5	3.54	3.17	2.43
1	5.62	3.5	5.36
2	3.83	5.33	5.07
2	5.38	6.83	4.64
5	5.69	3.5	2.36
7	4.08	3.33	3.57
2	5.15	6	4.93
5	4.17	1.5	4.29
6	6.38	4	5
1	5.77	4.17	4.29
6	5.92	6.67	4.07
2	5.85	6.33	5.21
4	5.85	4.83	4.64
1	4.54	4.83	4.64
1	5.54	5.67	5.86
1	6.38	6.5	5.43
1	3.85	4.83	5.57
3	6.23	6.5	6
1	6.31	6	6.36
1	2.38	6	6.07
1	3.92	4.67	5.79
2	5.77	5.67	6.29
2	4.62	4.67	5.79
2	5.62	5.67	5.5
7	4.77	4.83	5.21
2	4.5	6	6.29
2	4.23	4.17	4.5
1	5.77	6	6.36
2	5.69	5.67	5.21
2	4.77	5.83	5.5
4	6.54	5.5	3.93
5	5	3.67	4.5
2	6.46	5	6.57
2	4.77	3.83	4.64
2	5.54	5.2	5.29
6	5	5.33	4.93
1	4.46	4.5	4.5
2	6.23	5.5	4.93
1	6	5.33	7
4	5.77	5.67	6.57
1	3.69	4.33	4.5
1	2.46	4.33	5.86
4	4.23	5.67	6.14
2	6.15	6.33	6.57
3	3.62	4.5	4.54
2	5.08	5.67	6.21
2	3.92	5.33	5.86
1	3.62	3	4.64
4	6	4.67	4.36
1	4.54	5.17	5.57
5	4.46	5.83	4
4	6.62	4.5	5.86
3	4	6.17	5.79
2	4	4.17	5.86
2	6.08	5.5	5.71
2	4.92	4.83	6.29
2	5.31	4.67	5.14
2	3.08	5.5	5.5
5	6.77	6.67	6.36
1	5.85	4.33	4.64
2	5.5	6.33	5.29
3	6	5.17	3.86
3	3.62	5.67	5.64
4	4.25	3.67	4.85
2	4.31	4.67	4.43
3	2.38	5	4.14
2	4.54	4.67	5.93
1	5.54	4.67	6
4	4.85	5.8	6.14
4	3.54	5.33	4.79
2	4.23	4.17	4.38
4	4.38	5.83	5.14
1	7	4.17	6.43
2	5.77	5.33	5.5
5	3.38	3.67	4.14
2	3.38	4.83	4.79
3	5.54	5.5	6.14
2	3.54	7	5
1	4.38	3.67	6.86
2	5.92	5.33	5.57
2	2.38	1.5	2.77
2	3.2	4.2	5.07
4	6.08	5.5	5.21
2	4.92	5.67	5.5
2	6.15	4.33	5.14
2	5.71	3.5	4.79
3	5.69	7	5.71
4	4.69	5.5	5.64
3	4.31	5.33	5.21
2	3.38	5.5	5.79
2	4	5.83	4.42
2	6.62	6.83	6.5
1	5.69	5.33	6.07
3	6.46	6.33	6.21
2	5.25	3.8	4.86
4	5.23	5.5	4.64
2	4.46	6.17	4.79
2	4.38	4.67	5.79
1	4.5	4.5	4.64
1	6.54	6.5	5.86
1	4.85	5.83	6.36
1	5.54	4.17	5.71
1	4.08	3.67	3.93
1	2.23	5.33	4.86
5	6.38	5.5	6.43
1	4.77	4.5	2.54
2	4.08	5.17	4.07
2	5.15	6	6.5
3	5.67	5	5.14
2	5.15	5.33	5.57
2	5.69	4.67	4.93
1	5.31	5.33	5.79
2	4.46	6.5	5.29
2	5.85	5.17	5.5
4	5.62	6.33	6.57
2	5.77	6.17	5.29
2	5.23	4.67	5.36
1	5.69	6.17	5.21
2	5.62	5.17	6.07
1	6.23	5.33	6.14
2	4.62	6.17	4.92
2	3.23	5.17	4.64
6	2.77	3.67	3.86
2	4.29	4.83	4.46
2	5.46	5.67	5.07
1	5.31	4.83	5.29
1	6.54	6.67	6.07
2	4.15	5.67	4.43
2	3.86	4.83	5
6	3.77	5.83	5.57
3	5.77	5.8	5.43
5	4.85	4.83	2.64
1	3.54	6	3.29
1	3.85	4.33	6.23
2	3.08	5.33	5.07
2	6.31	5.33	5.71
2	4.08	4.67	5.29
6	3.77	4.33	4.79
3	5.08	5.17	4.79
1	5.62	4.67	4.21
1	4.18	4.83	5
3	4	4.17	5.36
4	4.46	5	4.07
3	6.31	5.67	6.57
5	5.15	4.17	4.79
2	5.15	5.17	4.71
1	5.38	7	6.29
5	6	6.5	5.5
4	2.77	3.4	3.79
1	4.38	5.83	4.86
2	5.85	5.2	4.79
3	4.92	5.2	5.71
2	5.92	6.67	6.93
1	5.15	6.17	6.21
3	3.77	4	4.93
2	3.92	4.33	5.43
2	5.15	5.33	4.86
2	3	5	3.93
1	3	4	5.31
1	5.31	5	4.93
2	2.92	2.33	4.31
2	3.92	4.83	4.86
1	4.92	6.5	6.07
2	6	4.5	5.14
4	4.54	5	5.07
2	3.54	6.6	5.43
2	3.46	5.17	4.93
2	3.92	5.17	5.07
1	3.77	3	5.21
2	5.43	4.67	4.93
5	5.62	4.83	5.71
1	6.08	6.5	6.15
3	3	4.33	4.36
5	6	5.83	4.71
4	6.08	6.67	6
2	3.77	5.5	5.43
2	6.08	5.33	4.93
4	5.46	4.5	4.79
1	5.15	5	3.79
2	4.77	5	5.93
1	3.46	4	4.77
1	4.38	3.83	4.86
1	4.92	6.67	5.57
2	4.54	2.83	5.07
2	4.23	5.83	6.29
3	4.08	4	5.07
1	6	5.5	5.09
3	5.77	4.83	5.07
3	4.38	5.17	3.86
1	3.92	5.17	5.43
1	5.77	5.67	5.14
2	5.08	4.67	5.79
2	5.92	4.33	5.21
1	6.77	6	6.43
6	5.77	6	5.21
4	6.54	5.17	5.07
1	4.54	4.67	4.71
4	5.31	5.83	4.93
1	3.33	4.67	5
4	4.31	5.17	5.64
1	4.5	6	6.07
2	4.31	4.83	6
2	4.69	6.33	6.07
1	5.15	5	4.86
3	4.46	5.83	4.79
7	4.77	4.5	4.07
2	5.46	5.83	6.29
2	4.86	5.33	5.31
2	5.69	5.5	5.36
3	4	4.17	4.5
3	5.31	4.33	5.43
2	6.23	6.17	6.21
2	2.77	4.67	3.14
2	5.38	4.17	5
2	4.5	4.83	4.71
4	5.31	3.67	4.57
1	5.31	4.17	5.79
1	4.71	4.5	6
1	5.38	5	4.43
2	4.92	6	6.07
3	4.5	4.2	5
2	5.54	4.5	4.57
4	3.77	6.33	5.29
4	4.92	5.67	5.79
1	3.92	4	4.86
2	4.38	5.5	5.07
4	6.31	5.17	5.79
2	3.69	5.33	5.21
2	5.77	4	5.21
6	6	5.83	5.79
2	5.92	5.67	6.14
4	5.23	4	4.29
2	3.62	3.67	4.57
2	5.15	4.5	5.93
2	4.36	4.8	4.38
5	5.38	4.17	4.29
4	5.31	4.33	4.79
2	3.23	6	5.07
4	3.38	5.33	3.71
4	4.69	5.33	5.14
1	5.15	5	5.07
2	3.92	3.83	4.64
2	3.31	5.5	5.29
3	3.85	4	4.07
2	5.15	5.67	4.64
4	5.85	6.33	4.71
1	6.08	5	6.21
6	3.75	5.17	5.36
2	2.31	6.33	4.86
3	5.14	4	4
7	4.15	4.83	4.36
1	6.14	5.67	6
2	4.23	4.83	5.36
3	5	5	6
7	5.62	4.33	4.57
3	6.77	4.17	5.14
7	5.85	4.83	5.57
2	5.08	5.67	5.36
1	2.38	3.5	5
4	4.57	6.5	5.79
2	5.31	4.33	5.43
5	6.62	6.83	5.71
1	5.92	3.33	2.57
2	4.77	4.67	4.43
2	3.38	6.5	4.71
2	2.54	6.5	5.64
1	4.15	5	5.43
2	6.77	5.67	6.86
1	6.15	6.5	6.07
7	5.85	4.83	5.86
2	3	5.17	5.71
6	5.69	5.5	4.43
2	4.38	5.8	5.36
2	4.85	4.17	4.64
2	6	5	6
2	5.08	4.17	4.86
1	3.54	6.67	5.21
1	4.38	3.5	3.07
3	5.31	5	4.71
3	5.54	5.5	6
5	4.69	4.67	4.5
3	6.46	5	4.43
4	3.31	4	5.29
2	5.86	5.33	4.21
3	5.08	4	5.29
2	2.38	3.67	4.21
4	4.29	4.33	5.07
3	5.92	6.67	6.21
2	3.29	5.33	5.43
6	3.54	6	5.57
1	5.08	2.5	4
3	5.08	4.83	4.14
3	6	5.33	6.36
2	2.62	3.17	2.71
3	5.69	4.17	4.64
2	5.38	5.67	5.71
2	4.38	5.5	6.71
1	4.23	6.83	5.79
4	6.38	4.83	4.86
1	4.54	4.5	5.71
1	5.85	3.33	4.5
2	5.62	6.33	6.57
2	5.57	4	5.86
2	6.31	5.5	4.64
3	5.54	4.33	5.43
3	5.08	5.67	6.29
1	5	6	6.43
1	2.92	6.5	4.86
2	5.92	5.5	5.29
3	4.54	5	5.21
2	1.46	2.67	5.5
2	4.15	4	5.14
2	3.77	3	3.07
2	5.23	5.33	5.64
2	3.69	5.33	5.5
3	5.15	4.33	3.5
2	3.77	5.5	4.79
1	5.69	6	5.43
3	5.08	4.83	3.71
3	4.54	4.67	4.57
4	5	5	6.5
4	5.92	6	5.36
2	6.92	5.17	6.36
2	4.46	5.5	4.93
5	4.13	4.83	5.43
3	4.5	4.67	4.07
4	4	4	5.36
4	3.92	3	5
2	3.77	6	5
1	6.08	6	5.5
2	4.38	4.33	4.57
3	6.77	3.5	4
2	4.62	3.67	4.21
2	5	4.67	5
2	4.46	4.33	4.93
1	4.31	5.5	3.79
1	6	5.5	5.29
7	4.23	3.83	4.64
1	3.77	2	4.5
2	4.69	5.67	5.14
2	3.77	5.17	4.86
5	5.23	4.5	5.36
2	5.54	4.83	5.71
2	3.15	5	4.57
2	6.69	6.83	6.86
2	2.23	5.17	5.21
1	5.54	6.83	4.21
2	2.31	4.5	4.79
1	4.77	4.5	5.36
2	5	5	4.38
2	6.08	5.5	5.93
3	3.31	2.67	3.5
2	5.46	4	4.77
2	5.31	5.17	5.29
2	6.08	4.67	6.64
2	6.08	6.17	6.43
3	5.69	5.33	5.21
3	5.31	6.67	6.21
2	5	5.17	6.64
4	4.23	4.83	5.36
4	4.54	4.33	5.15
3	5.85	5	5.79
2	5.54	5.83	5.21
1	3.77	4.67	4.64
2	3.69	4.67	4.86
3	3.38	4.17	5.71
2	5.69	6	6.36
1	5.15	6.17	5.36
2	3.69	3.5	3.71
1	5.23	4.83	4.71
2	5.08	4.67	5
1	6.54	6.5	6.21
4	6.46	5.33	5.71
2	5.67	6.33	3.62
4	3.15	4.5	4.86
2	4.85	5.33	4.86
1	4.46	5.33	6.29
2	3.38	4.17	4.5
2	4.64	6	4.36
2	3.57	5.83	4.71
2	5.31	4.5	5.64
2	5.31	5.33	5.79
1	6.08	5.67	6.14
1	4.15	4.5	4.79
3	4.54	4.67	5.14
1	5	4.5	6.14
2	3.38	3.5	4.71
2	3.58	6.33	5.07
2	5	5.67	5.93
1	3	3.5	4.43
2	6	6.67	6.36
3	5.31	4.83	5.64
2	3.31	5	4.57
2	6	5.83	5.64
2	5.31	4.67	5.21
2	4.77	4.83	5.29
1	3.15	5	4.21
2	4.62	4.17	4.86
2	3.69	5.83	4.29
3	5.69	5.83	4.36
3	5.31	4.67	4.43
2	4.77	5.67	5.36
5	4.77	4.17	3.07
2	4.23	5.67	5.21
1	2.92	5.67	6.07
1	3.46	5	6.14
2	5.15	4.67	5.21
2	4.23	5.33	5.5
2	3.31	3.33	5.93
4	4.23	5.83	5.36
1	5.31	6.17	6
2	6.23	5.83	5.93
4	3.92	4.8	5.71
1	5.85	7	7
2	5.54	5.67	6
1	5.54	6	6
1	4.15	4.33	4.79
1	6.23	6	5.57
5	5.58	3.83	5
3	5.85	6	5.57
1	5.46	5.83	5.79
2	5.62	6.67	6.71
2	4.08	3.5	5.29
4	6.54	6.17	6.64
5	5.62	5.33	5
3	6.31	6.67	5.14
2	3.08	4.33	4.29
3	5.38	5	5.5
2	4.69	5.33	5.57
2	4.54	3.33	4.71
1	2.54	5.67	4.79
2	5.77	5	5.08
1	5.31	5.33	5.36
3	4.92	6.17	5.79
1	1.92	5	4.36
2	6.92	4.17	6.54
1	6.15	6	6.21
2	2.57	4.83	3.43
1	4.17	6.67	4.57
2	3	4.33	6.36
1	3.78	6	5.21
1	5	6.17	6.43
1	5.08	5.5	6.21
3	5.38	5	5.36
4	4.15	4.5	5
5	4.54	3.83	4.21
1	5.85	4.5	5.71
3	4.69	5	5.93
1	4.85	4.17	4.21
2	6.08	4.67	5
5	5.92	7	6.43
3	3.67	2.17	4.29
2	3.54	4.83	5.14
2	2.31	1.83	3.36
2	4.38	6.17	4.86
1	4.46	4.5	5.21
2	5.46	6	4.07
2	5.46	5	5.86
3	5.46	4.83	6
2	4.43	4	4.29
1	6.23	5.17	5.36
1	5.85	6.5	6.43
3	5.38	5.17	4.57
2	3.33	6	5.21
2	5.62	5.33	6.07
1	5.92	6.33	6.29
2	4.92	4.17	5.5
2	3.23	5.17	5.5
2	5.15	7	6.21
1	6.54	6.5	6.64
1	2.62	4.83	3.07
3	5.08	5.5	5.57
6	5.31	5.17	5.21
2	4.15	5.33	4.86
6	4.92	6.33	4
3	6.31	5.67	5.07
1	2.85	6	5.36
4	3.77	3.67	5.57
2	4.77	6.33	5.64
1	6	5.83	6
4	3.92	5.67	5.36
4	3	6	6.21
2	4.85	6.17	5.64
2	5.77	6.17	5.79
3	3.85	3.17	5.79
2	5.25	5	5.43
4	3.08	3.67	5.5
2	5.09	5.17	5.31
5	5.67	6.6	5.71
2	4	3.67	4.5
3	3.46	4.5	3.36
4	3.77	5	3.93
1	5.77	3.6	5.64
2	5.31	3.83	5.64
2	4.54	5.33	5.14
5	4.54	3.67	5.07
1	4.86	5	5.5
2	6	5.17	5.64
2	4.46	5.5	5.79
2	5.85	5.5	4.79
2	3.54	5	5.21
3	4.69	4.83	4.5
4	3.08	5.5	4.14
2	5.62	5.83	6.71
1	4.08	5.5	6
1	5.23	5.83	5.36
7	5.92	7	5.79
2	4.62	4.83	5.21
2	5.31	5.17	5.43
2	5.92	5.5	4.36
3	4	5.67	5.5
2	3.77	4	3.64
1	4.33	3.33	4.64
6	5.77	3.83	5.71
3	3.38	3.17	4.64
2	2.38	5.67	5.15
1	4.46	4.2	6.36
3	6.62	3.33	3.93
2	4.23	2	5
2	1.77	5.17	4.64
1	5.77	4.67	5.57
3	3.23	3.33	3.86
2	5.64	4.67	5.38
2	5.25	5.5	5.92
4	6.31	6	5.93
4	4.23	5	4
2	6	5.5	5.69
2	3.46	4	4.36
4	5.38	4.67	5.07
2	4.69	4	4.79
4	4.15	4.83	5.21
2	5.31	4.33	5.57
2	4.31	5.83	5.93
2	3.85	3.5	5.86
2	5.15	3.67	3
2	6.08	5.17	5.43
2	5	4.33	5.5
4	3.85	5.67	5.14
4	3.92	4.5	5.14
1	3.85	6.67	3.5
1	4.15	4.83	4.64
1	5.77	5.33	6.21
3	3.92	4.67	5.57
5	3.62	5.67	5.79
2	4.69	5.17	5.29
1	5.54	4.17	5.5
2	5.85	4.6	5.21
3	3.62	5.33	4
2	5.31	4	4.86
2	5.08	4.5	2.71
2	3.54	4.33	4.86
7	4	5.83	5.92
1	5.38	4.83	5.64
2	5.23	4.5	5.64
6	6.77	5.17	4.64
2	4.23	3.67	4.23
2	5.08	5.83	5.14
7	5.08	5.5	5.64
3	6.15	6.17	4.93
1	4.08	6.17	6.14
2	3.58	4.5	4.36
5	5.08	5.33	3.85
3	5.23	4.17	4.57
1	5.23	5.33	6.29
3	4.31	5	5.57
1	2.31	5.67	3.79
1	4.62	4.83	6.14
2	2.62	2	3.15
4	3.15	1.83	2.93
2	3.15	5.17	5.71
1	4.23	3.67	5.08
1	4.77	6.6	4.71
4	4.62	4.17	4.43
2	4	6	6.07
3	4.15	3.83	2.69
2	5.69	4.17	5
2	5.46	3	4.64
3	3.85	3.17	2.86
2	4.38	5	5.93
2	3.38	4.83	3.57
3	4.15	5.5	5.07
6	3.69	5	5
2	4.62	6.17	5.29
1	3.23	5.83	4.57
5	4.69	4.83	5.93
4	4.77	4	5.79
2	4.62	3.83	4
4	2.23	4.33	4.29
2	5.23	4.17	4.29
1	3.45	5.33	4.93
1	4.62	6.83	6.29
3	4.92	4.83	5.14
2	6.38	5.5	6.43
2	4.31	5.83	6.57
2	6	6	5.71
2	3.92	5	4.71
3	3.85	4.67	5.5
4	3.44	4.67	4.5
4	4.54	6.17	5.36
2	5.46	3.67	4.36
6	4.54	4.67	4.29
3	5.23	5.83	5.5
6	3.62	5.67	4.71
1	4.23	5.33	5.21
1	1.92	4.83	4.5
3	5.86	5	4.21
4	4.23	4	5.5
5	4.92	3.67	4.57
4	2.23	7	5.57
1	5.23	5	6
2	3.46	4.83	6.07
2	3.77	5.17	5.07
1	4.77	5	5
1	5.15	5.17	5.43
3	4.23	3.17	4.86
4	5.85	6	6.43
3	5.15	5	4.86
4	4	4.83	4.5
2	5.54	6.5	6.36
5	3.92	5	5.64
3	4.38	5.33	5.71
1	3.45	3.33	6.93
4	3.57	3.67	5.43
1	4.92	6.33	6.64
1	3.08	5.67	6.57
2	3.75	3.33	3.36
2	3.92	4.17	4
1	4.08	5.67	5.79
2	5.62	6.5	5.5
1	6.77	6.33	6.64
1	4.15	5.5	4.93
1	5.69	5.5	5.07
2	6.85	6.17	5.86
3	5.62	6	6.5
2	5.08	2.5	2
2	4.23	4.5	4.79
2	4.23	4.33	5.36
2	4.77	3.67	5.36
1	6.75	6.17	5.92
1	4.92	5.67	5
3	3	6	6.14
1	3.62	6.5	4.86
2	4.08	2.83	4.21
1	5.38	4.5	5.93
5	5	5	4.14
1	4.85	6.33	5.79
2	5.46	5.67	5.93
6	4.23	4.33	4.71
5	5.31	5.17	3.93
2	6.31	5.67	6.21
1	4.69	6	4.21
2	5.08	5	5
3	6.38	6	5.93
4	5.46	6.33	4.86
2	3.46	5.33	5.71
1	3.15	4.5	4.14
3	6.38	5.5	5.5
2	4.46	5.33	4.14
2	6.46	4	5.86
2	5.31	4.83	5.36
6	5.54	5.17	4.79
2	5.23	4.67	5.57
3	4.77	5.67	5.36
2	6.08	4.83	5.43
2	6.54	4.17	6.43
2	5.85	6.17	5.93
3	2.69	4.67	4.43
1	6.77	5.83	5.31
2	3.31	4.83	3.64
2	5.08	6.67	5.93
1	2.92	4	5.5
1	5.38	4.5	4.62
2	5.08	6.17	4.93
1	3.85	4.83	4.79
1	6.54	5.17	6.79
2	3.75	3.5	4.57
2	2.54	5.17	4.85
1	4.69	6.17	4.57
1	3.62	4.67	4.71
1	4.15	4.33	5
3	3.69	4.5	5
2	2.92	3.17	4.64
2	3.92	4.5	5.21
2	3.77	5.33	6.14
4	5	5.33	6.38
2	5.43	5	4.57
3	5.62	5.4	5.5
3	5.62	4.5	5.07
6	6.46	5.83	4.07
5	4.38	6.33	3.93
1	5.62	6.83	6.86
4	5.23	5.67	5.57
1	5.58	3.5	4.64
6	3.08	3.17	2.62
1	5.62	5.67	4.86
2	4.08	4.33	5.07
6	6	6	3.64
2	6.62	5.83	5.86
3	4.85	5.83	4.86
1	4.23	4.5	3.21
1	2.85	3.17	3.07
2	3.85	6	5.29
2	6	5.17	5.64
2	4.15	4.33	4.43
4	6	4.5	4.64
1	4.38	4.33	4.07
1	3.62	4.33	3.79
4	5.31	5.67	5.29
1	4.69	5.17	5.07
1	4.23	4	3.36
6	5.31	4.67	5.07
2	4	5	5.21
2	3.85	5.83	5
7	5.92	4.33	3.64
1	4.38	5.33	5.36
2	2.38	4.83	4.86
2	6.85	6.67	6.29
3	5.31	6.5	6.14
1	4.77	5.17	5.14
2	1.46	6.5	6.29
2	4.69	6.33	5.86
2	3.38	4	4.07
5	4.15	4.33	4.79
2	2.85	3.5	1.93
3	5.31	5	5.71
6	4	5.5	5.69
2	4	3	5.43
2	6.85	5.67	6.07
1	6	6.33	5.57
4	5.77	6.33	6.07
1	4.62	6.17	4.86
4	4	5.17	5.36
3	4.31	4	4.29
2	5.69	5.33	5.57
1	3.92	5	4.21
1	3.77	6.67	5.57
2	5.38	4.5	5.57
1	5	4.33	4.21
2	6.15	6	5.57
1	5.46	4.8	5.86
2	6.31	5.83	4.43
1	6.85	7	6.43
3	5.85	6	4.79
3	5.15	4.67	5.43
3	6.38	6	6.57
4	2.46	3.33	4.14
4	5	5.83	5.43
2	5.38	6.33	5.71
1	6.46	5.17	5.86
2	5.15	6.67	6.93
2	5.58	6.17	6.07
2	4.31	5.83	5.57
2	6.54	4.67	4.14
7	5.54	6.17	2.43
2	4.46	5.17	5
4	5.23	4	4.36
5	6.38	5.67	4.21
2	4.62	6.17	5.57
1	4.69	4.83	6.29
2	6.08	7	6.69
1	5.23	5.83	5.21
4	5.46	4.17	4.79
3	5.77	3.33	4.64
2	4.46	6	6.5
3	3.38	2.5	4.57
2	3.69	5	5.36
5	4.92	6	4.57
4	3.67	5	3.79
2	4.31	6.83	4.71
3	5.62	4.17	6.64
2	5.92	5.33	5.29
4	5.54	5.83	4.43
2	5.31	4.33	4.57
2	6.63	5.83	6.21
3	5.15	4.33	5.86
4	2.17	4.17	4.71
1	5.42	6	6.07
4	5.67	5.17	5.5
5	5.31	5.17	4.86
1	4	3.17	4.79
3	5.31	5.33	3.86
6	4.69	4.5	4
6	5.15	5.5	3.93
3	5.15	4.67	4.86
3	4.57	4.33	1.86
3	6	5	4.57
2	4.92	5.67	5.57
3	4.15	4.67	5.36
3	3.62	5.17	4.86
7	4.85	3.67	4.57
3	3.86	4.83	4.43
6	6.31	6.67	5.14
1	2	4.5	3.14
2	2.62	4.67	3.64
4	6.15	4.83	6.07
3	5.08	5	3.5
2	3.31	5.4	4.64
2	2.23	5.67	6.86
1	5.31	5	4.71
1	4.38	4.83	5.36
2	4	6.17	6.14
2	4.38	2.17	3.86
1	3.5	5.33	4.29
1	5.69	5.67	3.64
2	2.15	5	5.36
2	4.85	6.67	5.43
1	4.92	6.83	5.07
4	3.86	2	4.79
2	3.62	4.67	4.64
2	5.38	5.67	5.21
2	6.31	5.5	5.79
1	5.15	6	5.71
2	5.46	4.33	5.29
3	4.31	5.83	5.21
2	2.23	3	4.5
2	4.38	4.67	5.07
2	5.92	6	4.79
1	2.38	5.67	5.43
3	3.92	3.67	4.71
1	2.77	4.5	3.86
1	3.08	3.83	5.29
3	3.77	4.83	4.64
1	5.77	5.67	5.64
3	4	4.5	4.86
2	5.69	4.5	5.21
2	4.15	6.33	5
5	4.77	2.83	4.43
2	4.69	6.17	4.36
2	4.62	6.17	5.64
2	4	5.33	5.29
2	4.17	4.67	4.29
1	5.46	5.67	5.21
1	3.69	5.67	5.86
1	5.31	4.5	6.14
2	4.46	4.5	6.5
2	5.31	6.17	5.36
2	5	5.33	5.86
1	4	6	5.5
2	4.54	4.17	4.5
5	5.86	5.83	6
3	4.77	5	5.43
6	5.62	5.5	5.36
4	5.69	4	4.71
3	4.08	5.33	5.15
2	4.69	5.33	4.07
1	4.46	3	3.5
1	3.31	5.33	6
1	2.92	6.83	5.36
3	4.15	6.33	4.79
2	5.46	5	5.62
6	5.38	3.5	1.43
1	4.85	3.83	4.14
3	5.33	6.17	6.64
1	5.23	4.67	4.29
4	5.62	4.67	4.43
3	5	5	4.57
3	4.77	3.83	5.64
3	3.92	6	4
3	5.38	5	5.14
2	2.62	6.17	5.36
2	4.58	5.2	4.79
4	5.46	5.5	6.14
2	6	4	5.29
4	5.31	5	5.29
2	5.31	5.67	5
1	5.92	2.83	5
2	3.31	5.4	4.93
2	5.31	5.8	4.64
1	5.77	5.67	3.62
3	6.23	6.5	6.43
1	3.31	5.5	5.57
1	3.69	5.17	6.36
2	5.31	5.83	4.86
5	5.15	5.33	4.79
2	5.57	5.83	5.43
2	3.85	4	5.36
2	6.54	3.33	5.79
3	3.92	6.33	6.43
3	5.23	5.67	6.5
1	6.62	5.83	6.21
5	4.38	4	5.07
2	3.92	5.5	5.07
3	5.77	4.33	5.21
6	5.38	4.33	2.14
2	5.62	5.67	3.86
3	4	3.33	4.79
4	4.85	5.17	4.57
1	5.38	5.83	6.21
2	5.38	4.17	3.93
2	5.77	5.33	6.08
2	4.54	4.67	5.64
3	4.75	5.5	4.64
2	5.23	5.5	6.07
2	4.38	5.33	5.14
3	4.31	6.67	6.64
5	3.38	3.5	2.71
2	5.38	5.17	5.29
3	3.69	4.5	3.71
2	5.54	5.67	4.5
1	4.15	3.33	4
6	5.15	6.67	4.5
1	6.38	6.33	5.07
3	4.23	3.83	5.71
1	3.31	6.83	2.71
1	6	5.17	5.07
2	6	5.67	5.71
5	5.23	5.5	5.43
2	4.77	4.33	4.29
1	4.85	4.83	4
2	3.23	4.33	4.36
4	6.08	5.17	4.5
2	5.15	4	3.64
2	6	5.5	6.21
5	3.92	3.83	4.5
3	4.08	4.5	4.36
2	3.85	4.67	4.57
2	4.85	4.67	4.43
7	5.38	2.83	3.64
1	4.31	6.17	6.29
1	6	4.67	5.29
2	3.15	4.33	4.57
6	4.54	7	5.93
4	6.15	6.17	5.64
1	3.23	5.5	5.14
6	5.86	5.5	4.64
2	5.54	5.4	3.36
5	6.08	4.67	4.79
3	5.31	5.17	4.77
2	3.69	3.67	4.21
1	5.08	5.83	5.93
3	4.15	5.67	6.57
3	1.69	5.5	5.86
5	5.23	5.83	5.07
3	5.38	6.33	5.57
1	7	3	6.14
2	4.54	5	4.93
5	6.77	5.5	5.36
6	5.54	6	4.93
6	4.77	6.33	4.71
5	4.46	5.33	4.07
2	5.38	5	4.93
1	4.69	5	4.64
1	4.31	4.67	6.36
4	5.33	5.5	3.43
6	6.23	6.17	5.64
2	4.67	3.33	2.71
1	5	4.5	5.29
3	6.46	5.67	5.5
2	5.23	5.5	4.93
6	6.77	6.33	4.31
1	5.57	5.33	5.36
1	1.92	5.83	6.93
5	4.85	5.83	4.5
2	4.54	3.83	4.5
2	4.38	4.5	5.64
2	3.31	6	5.07
2	4.62	5.5	5.5
2	3.38	4.83	4.71
1	4.77	4.6	5.62
4	5.38	5.17	4.86
3	4.54	5.33	5.07
3	3.92	5.17	4.15
2	4	4.5	3.86
1	5.23	4.5	4
2	5.69	6.33	6.14
2	6.92	6	5.15
2	2.69	4.33	5.5
2	3.92	6.33	6.29
6	4.23	4.67	2.93
4	3.15	4.33	5.14
2	4.85	6.17	4.5
4	4.5	6.17	4.57
5	5.62	5.33	4.43
1	4.46	4.67	2.57
2	4.33	3.5	5.29
1	1.77	4.6	5.57
2	4.31	6	6.07
2	6.08	5.5	6.43
4	6.54	6.33	4.79
2	4.77	4.83	5.14
6	3.83	4	3
1	3.15	3.67	2.93
3	3.62	6.5	4.71
5	6.15	3.33	4.43
3	5.54	6.33	5.43
1	4.62	6	5.14
5	6	5.17	6.5
6	5.08	6.17	3.93
4	6.31	4.5	5
2	5.08	5	5.57
2	6.23	6	6
2	3.62	5.33	3
7	5.15	4.33	4.36
2	4.77	6.83	6.07
3	4.43	4.5	5.21
1	4.15	4.67	5.64
4	6.57	6.33	5.07
2	5.85	4.83	5.57
1	4.54	4.17	4.86
1	3.17	5.17	5.08
4	5.08	6	6.36
2	5.31	6	4.36
1	6.46	5.5	5.36
3	5.69	5.67	5.86
2	5.69	5.83	5.43
1	6.92	5.67	6.36
2	3.08	4	4.14
3	6.62	5.33	5.71
3	4.85	4.5	6.43
2	4.71	5.2	5.21
2	3.92	5.17	4.57
2	4.42	6.5	4.57
2	5.31	4	5.5
2	4.23	4.17	3.93
5	5.38	4.17	4.14
2	6.31	5.83	5.5
3	2.69	2.33	3.43
3	5.69	6.33	4.5
2	4.92	6.17	6.86
3	4.46	4.83	4.93
3	5.46	4.67	5.14
1	5.71	6.5	5.93
1	4.23	5.83	4.86
2	5.15	4.83	3.36
2	3.71	2.67	4.14
3	5.08	5.5	4.79
6	5.62	5	4.36
5	2.92	4.33	3.71
3	5.77	5	4.57
2	5.17	5.33	6.86
3	5	6.83	5.5
2	5.85	5.67	6.15
2	5.54	6.17	5.38
6	4.15	3.4	5.86
1	6.31	3.5	4.93
4	5.54	4.67	4.36
2	6.15	6	5.71
3	4.85	2.17	3.21
4	6.75	5	5.14
1	4.85	6.33	6.21
4	4.89	2.5	2.14
4	3.15	2.5	3.93
4	6.08	6.33	6.08
3	6.31	6.17	6.5
2	6.08	6.67	6
1	5.38	6.67	6.36
3	3.92	2.5	5.64
2	6	6.5	6.07
2	4.23	4.17	4.36
4	6.86	5.33	6.14
4	4.62	4.83	4.93
6	4.92	5.5	5.14
2	5.38	5	4.21
2	6.08	5.67	4.64
2	5.92	4.83	5.14
5	6.75	6.17	6.43
4	4.69	4.5	4.57
2	4.69	4.5	4.36
2	2.31	3.2	4.21
4	1.86	6	2
3	3	3.67	4.43
1	4.77	3.67	5.93
2	6.15	3.5	6.71
2	3.46	5.17	5.79
4	6.29	5.67	3.71
3	5.54	5.83	5.79
4	4.62	6.17	6.07
3	5	4.33	4.43
2	3.46	5.17	4.57
5	6.46	6.17	5.57
1	3.92	4.33	4.93
1	5.62	4.5	4.79
2	4.31	6.17	3.36
3	5.85	5.83	5.14
1	4.08	4.17	5.86
1	5.15	3.83	4.71
2	3.46	3.67	5.29
2	5.85	5	6
3	5.08	6.67	5.14
3	4.69	4.67	4.5
1	5.46	6	5.5
2	5	5.67	5.93
2	6.69	6.17	5
1	5.31	5	5.86
1	4.77	3.33	5.14
4	5.46	5	5.29
2	3.5	4.83	4.57
4	5.13	6.33	6.14
1	3.54	6.67	5.86
4	4	3.83	2.64
1	4.63	5.67	5.64
2	5	6.33	6.14
1	5.31	3.67	5.57
2	5.23	6.5	5.86
1	5	6.83	6.71
3	5.08	5.83	5.64
1	5.83	5.5	4.14
1	5.46	6.67	6.14
2	5.85	6.33	4.79
1	6.54	6.67	5.93
2	5.85	4.67	5.29
7	5.77	5	5
2	4.58	7	6.5
2	6.46	6.67	6.07
3	3.22	5.5	5.14
7	6.54	6	6.36
3	4.92	3.67	5.62
2	3.77	5.33	3.5
2	2.38	5.5	4.71
6	5.38	6.67	5.07
6	4.15	3.83	5
2	5.77	4	3.21
6	6.31	7	5.71
1	5.23	6.5	6.21
2	5.23	5.67	5.69
2	6	3.83	2.21
6	5.15	5.5	4.79
1	4.77	5.17	6.14
2	2.92	5.5	4.57
1	4	5.17	6.07
6	5.46	6.17	6.36
2	5.69	5.33	5.86
6	5.77	6	4.14
2	6.85	5.5	6.07
1	6.23	5.67	5.46
3	2.85	7	5.86
2	3.92	4.5	6.14
2	6.38	6.17	5.79
1	5.42	5	3.93
3	5.23	4.5	5.21
7	5.54	6.67	4.57
1	6.62	6	6.43
2	6.08	6.8	3.43
1	6.77	6.5	6.07
2	4.85	5.33	6.14
6	4.77	5.33	5.86
2	6	5	5.29
4	4.92	4.5	4
3	6	6.83	6
1	2.77	6.17	6.36
2	6.23	5.17	5.71
2	5.15	5.67	6
2	5.69	5.67	5.57
1	5.54	5.67	6.29
1	5.08	5.5	5.21
4	4.69	7	5.62
3	3.38	4.8	5.64
7	6.46	6.33	5.64
2	6.54	6.83	6.43
5	5.83	4.67	5.64
6	5.54	6	3.07
3	4.31	4.67	4.86
2	5.5	6	5.92
2	6.08	6.83	6
4	4.77	4.67	5.93
2	5.08	4.5	5.93
3	2.62	3.5	3.57
3	4	5.5	5.86
6	4.62	4.83	5.14
3	3.91	4.83	5.07
2	6	5.17	6.14
2	5.46	5.33	6.43
5	4.92	4	5.71
6	4.31	3.17	2.86
3	2.85	6.5	5.29
2	3.62	5.8	3.21
2	4.85	4.67	4.5
2	2.92	2.67	3.79
1	5.69	4.33	5.93
2	6	5.5	4.14
1	4.62	4.83	5.29
2	4.46	5.5	5.64
5	3.92	6.33	6.36
4	6.92	5.17	5.21
3	6.23	5.33	5.21
5	3.5	4.67	4.07
1	6.69	7	6.29
2	5.92	5.83	6.43
1	5.46	3	3
2	5.38	6.67	6.21
1	3.15	5.5	5.71
4	6.15	6.17	5.36
2	4.92	5.5	5
2	2.77	5.83	4.64
4	5.54	4.5	4.64
3	6.38	5.83	5.57
1	5	4.5	6.57
3	4.23	4	4
2	3.54	4.67	5.71
1	4.92	5.17	5.62
2	3	6.17	3.79
4	4.46	3.17	4.64
4	3.85	5.33	5.07
1	6	5.83	6.5
1	3.62	4.17	4.86
4	5.54	6.83	4.36
1	6.46	4.83	5.43
2	2.31	4.83	5.14
1	4.54	6.67	6.21
1	3.9	6.33	3.71
2	5.63	4.67	4.79
2	5.62	4.5	4.5
2	2.33	5.67	6.36
2	4.85	6.5	4.43
1	5.62	4	5.29
3	5.92	4.83	4.71
2	6.38	6.83	6.77
2	2.82	5.17	5.23
7	6.46	4.5	5.43
2	5.77	5.5	5.36
1	6.31	6.17	5.36
5	4.46	6.67	5.29
2	4.62	4	5.07
2	2.92	5.17	6.08
3	5	5.67	5.36
2	3.69	6.83	6.29
3	4.08	2.83	3.07
2	4	4.5	5.71
2	4.5	5.33	5.79
1	4.38	5.83	5.07
1	3.85	3.83	4.14
7	5.08	7	6.36
1	6.23	4.67	5
5	4.46	2.33	4.29
3	4.46	5.67	4.79
5	6	4.17	5.43
2	5.31	6	5.86
2	4.54	6	5.29
2	5.69	6.33	6.29
1	4.92	5.5	4.21
3	1.54	4	1.43
1	4.62	4.83	4.93
1	5.15	5	5.64
1	5.46	4.83	5.64
1	5.71	6.67	6.5
2	4.69	5.67	5.14
1	6.08	6.83	5.71
4	4.62	3	3.43
5	6	5.33	5.43
2	4	3.67	1.57
2	6.62	6.83	6.57
2	3.92	5.67	5.57
5	4.15	5	2.57
2	5.85	4.83	4.79
1	5.92	6.17	6.14
1	4.62	5.5	5.64
1	4.46	6	6.5
2	4.46	5.5	4.5
4	1.5	6.83	5.5
4	4.77	5.83	5.29
1	6.31	5	6.14
1	5.69	6.5	5.36
5	5.54	5.33	6.21
1	4.85	5.17	4.93
3	5.46	6	5.43
2	4.31	5.67	4.86
2	2.62	4	4.79
5	6.92	6.83	5
7	5.92	4.5	4.29
2	3.71	6.5	3.93
2	1.62	3.67	3.64
2	4.29	4.33	5.21
2	4.38	3.83	4.79
2	5	7	6.93
2	4.08	5	6.29
2	4.08	5.33	5.36
6	6	5.83	5.14
5	4.54	5.67	5
2	4.85	5.83	4.93
1	4.08	5.17	5.93
6	6.54	5.67	5.36
1	4.85	6.33	6.79
1	3.46	5.33	5.57
3	5.54	5.83	6.21
3	3.69	6	5.36
1	6.77	6.5	6.07
1	3.85	2.67	2.64
7	6.54	5.33	3.29
2	4.62	5.5	4.86
2	4.69	5	5.21
2	6.08	6	6.57
2	5.62	6.67	5.79
7	5.38	5.5	5.64
2	5.62	5.67	5.71
2	5.46	3.5	5
4	3.17	6.4	6
2	4.15	6.5	6.86
5	3.85	5.67	5.21
2	4.92	5	6.14
1	6.08	6	6.23
1	4.38	5.17	4.57
2	5.62	5.33	5.93
2	4.92	6.5	5.57
1	3.77	6.33	4.07
2	5	5.5	5.64
1	4.38	4.67	5.07
3	6.08	7	5.36
3	4.08	5.17	4.85
6	4.62	5.17	2.14
2	5.46	5.33	4.21
4	2.85	5.67	2.79
2	3.69	2.83	3.07
1	5.08	6.33	6.43
1	5.38	5.17	5.64
1	4.62	5.83	5
5	6.31	5	6.86
4	5.38	4.5	5.5
7	3	4	2.36
1	5.46	6	7
1	5.69	6.83	6
3	3.92	6.33	5.79
2	3.54	5.67	4.43
2	3.69	6.67	6.14
1	4.4	5.83	3.57
2	3.15	4.33	2.57
1	7	6.33	6.21
1	3.85	6.17	5.86
1	2.62	6.83	5.36
2	2.62	4.33	5.64
4	3.92	3.17	4.79
2	5.08	4	3.71
6	3	3	3
2	4.77	4.5	3.21
6	4.92	6.33	3.86
5	5.31	5.17	4.86
2	3.92	4.83	5.43
1	3.15	1.83	3.43
3	4	4.67	3.57
1	5.14	6.33	5.64
4	6.08	5.5	6.36
1	6.58	5.17	5.29
2	5.38	6.33	4.93
2	4.69	5.67	5.86
1	4.77	5.33	5
1	6.38	3.17	3.36
2	5.31	5.5	4.5
1	4.54	5.83	6.36
1	3.69	5.83	5.36
1	4.09	4.33	6.29
1	3.85	5.83	6
1	3.23	4.83	5.64
2	4.77	5.33	5.93
1	6.08	5.17	5.07
2	4.54	4.5	4.86
1	4.31	6.83	6.29
4	4.75	5.17	5.08
4	5.92	5.33	4.64
2	5.54	3.83	4.29
4	3.46	6	6
4	2.85	4.17	5.86
2	4.15	5	6.07
4	6.15	5.17	5.57
4	5.23	7	6.07
2	3.46	4.33	3.08
3	4.62	3.33	3.5
1	4.15	4.33	5.43
2	3.08	5.5	4.71
2	4.08	4	4.93
6	5.46	4.83	5.14
3	5.33	5.67	5.36
6	4.92	5.17	4.85
4	5.77	6.67	5.64
2	4.15	4.2	4.93
4	6.54	5.5	4.57
4	4.46	5	5.36
1	3.77	6.33	5.43
3	4.38	3.67	5
1	5.38	4	5.29
2	6	6.17	5.5
2	6.23	5.67	6.64
3	6.77	5.67	3.43
4	6.23	4.17	5.71
2	5.54	6	3.57
6	2.62	4.33	4.14
2	5.69	5.33	5
2	5	4.83	6.15
4	3.85	6	6.64
1	6.62	6.67	6.43
2	3.46	5.17	3.71
2	5	5.67	5.86
4	3.15	5.33	5.57
2	5.62	6.67	6.21
2	6.38	5.67	5.79
4	6.46	6.5	6.64
1	3.92	4.83	5.71
1	3.54	4.5	4.64
4	4.25	6.17	5.71
4	6.08	5.33	5.86
2	6.69	6.83	6.29
2	4.77	5.67	5.86
1	2.77	2.83	4.14
6	4	5.83	3.93
7	6.69	5.33	4.21
1	4.58	5.67	5.64
5	4.85	5.83	6.21
5	4.69	6.17	5.64
2	3.92	3.5	3.07
3	6.38	6	5.43
2	5.85	4.83	5.79
2	5.08	3	5.14
2	4.85	5.17	6
3	6.62	5.5	5.29
2	4.69	4.33	5.5
1	3.85	4.83	5.71
4	4.46	5.67	4.5
4	6.69	6.17	7
6	6.33	5.6	3.92
3	3.46	5.67	4.43
3	5.62	6.5	6.57
2	3.15	3	3
2	5.29	4.5	4.79
1	6.31	6.5	6.43
2	5.23	4	5.5
2	4.38	6.4	6.21
2	5.69	5.5	6.57
1	6.31	5.5	5.71
1	3	4	4.57
2	3.77	4.83	4.86
6	6.15	5	4.07
2	4.31	6.33	4.14
3	3.62	4.17	5.23
1	4.31	4.33	4.29
2	2.92	5.17	5.57
2	3.38	5	4.71
1	3.92	4.17	4.5
1	5.92	5.33	3.86
4	3.23	5.67	4.5
2	3	6	5.38
6	4.15	4	4
7	5.92	3.67	6.07
3	6.38	6.67	5.07
6	5.69	4.33	5.21
2	3.92	4.83	5.14
6	6.43	5.83	3.86
4	3.5	6.4	5.79
1	3.77	3.33	3.5
3	3.5	4	4.21
2	4.23	5.17	5
2	5.69	4.33	3.07
7	6.38	5.33	5.64
2	3.46	4.5	4.79
5	6.08	2.5	3.77
4	4.69	6.17	5.36
3	5.77	6.17	4.71
5	5.69	5.67	4.14
3	4.77	5.17	4.86
4	6.08	4.83	4.31
2	4.62	6.17	5.79
1	6.08	6.5	6.14
6	6.85	6.33	5.57
4	2.08	4.17	4.29
4	4.78	4.83	3.33
3	4.46	5.83	5.07
1	6.29	6.5	6.07
1	4.69	4.67	5.64
1	4.38	5.67	5.71
5	4	5	5.36
2	5.69	5.83	5.29
4	4.69	4.67	4.57
4	4.31	4.5	4
1	6.77	6.67	5.64
2	6.42	1.8	4.5
2	4.92	6	6.07
4	3.46	5	5.14
2	5.23	5.17	3.29
1	4.92	5.33	6.07
6	6.46	4.67	5.93
1	3.86	5.17	5.71
3	5.69	4.33	4.79
1	3.23	4.5	4.29
3	4.46	5.5	4.79
1	5.67	4	4.21
6	5.15	6.67	6.86
2	6.69	5	5.21
4	4.15	5	5.71
2	5.69	5.5	4.93
2	3.85	4.83	5.36
1	5.62	7	6
3	5.77	5.17	4.43
4	5.62	4.17	4.36
1	3.46	5	6
3	2	5.17	3.15
2	2.92	6.67	5.38
5	5.85	6	5.5
3	5.77	4.17	4.71
2	4.42	2.33	4.29
2	4.85	4.5	5.64
4	5.23	5.5	6.79
6	3.38	3.5	5.14
2	4.38	5.5	5.79
3	3	4.5	5.43
1	3.69	3	4.64
3	6.62	6.33	3.36
6	6.46	7	5.43
2	3.08	3.83	4
5	4.69	4.83	5.43
2	3.69	6	4.71
2	5.54	5.5	5.79
4	5.23	6.83	4.29
2	3.92	5.33	5.86
2	4.08	5.17	4
1	3.67	4	5.21
6	3.38	5.17	5.57
2	5.31	3.17	4.79
4	3.62	6.33	5.71
2	4.15	3.67	5
1	6.08	4.5	4.14
3	4.92	6	4.93
1	4.38	3.33	4.29
2	3.08	5.33	5.64
2	2.69	5.5	5.21
1	5.15	5.33	6.14
6	1.92	3.33	4.86
2	7	6.83	6.64
1	2.92	6.17	2.5
2	4.85	5.17	5.07
4	5.15	3.83	4.79
2	6.77	6.83	6.36
1	3.15	6.17	6.23
1	1.77	5.17	5.86
3	4.23	3.17	3
1	5.23	6	5.29
1	5.31	4.67	5.79
3	5.23	5.17	5.79
2	4.69	5.67	5.14
1	6.62	4.17	6.71
7	6.38	6	6.5
1	5.77	6	6.5
1	3.92	6	4.93
1	3.08	5.33	5.07
4	5.85	5.67	6
1	6.46	5.83	5.14
3	2.23	2.33	3.29
1	6.83	5.4	3.14
2	5.38	5	4.86
2	4.54	5	5.29
2	4.77	4.33	4.86
2	3.54	5.83	5.86
4	3.83	5	5.64
2	3.23	3.33	3.57
1	6.42	7	4.85
5	4.15	3.8	4.29
4	3.83	2.2	5.21
2	6.15	6.17	5.64
6	4.38	4.83	5.07
1	4.62	5	6.29
2	5.85	6.5	6.57
2	6	5.5	6.07
2	3.62	5.83	3.86
2	4.85	5	4.93
5	2.17	6.8	5.64
3	6	6.83	6.14
3	4.08	5.17	5
2	5.77	5.67	4.86
2	5	4.67	4.93
2	2.92	4.33	4.29
1	3.31	5	3
1	5.15	3.83	4.21
1	5.86	5.5	4.77
2	5.85	5.33	5.14
5	6.54	4.5	4.57
2	4.33	4.67	5.21
2	4.23	5.67	4.93
2	6	5.17	5.79
1	3.62	6.17	5.71
2	5	4.83	5.38
1	6.23	6	5.71
1	2.69	3.5	3.64
3	6.77	6.5	5.86
1	3.85	6	5.71
5	3.43	6.33	6.21
2	5.69	6	6.43
2	2.23	6.33	4.79
3	6.31	6.33	5.43
3	5.85	6.5	5.29
3	6.31	4	4.93
2	4.62	5.17	5.79
6	4.85	3.33	4.07
3	6.08	5.33	4.93
1	3.38	6	6.5
2	6.15	6	5.36
6	4.77	6	4.15
2	5.23	5	5
7	4.85	5.33	4.79
1	4.38	6.17	6.57
3	5.23	2.33	3
2	5.15	6.33	6
1	4.46	3.33	3.36
1	4.38	4.83	6
1	4.85	4.67	5.29
1	4.77	5.17	3.93
3	2.77	6.17	3.57
2	6.38	5.5	5.36
1	6.15	4.83	6.5
6	4.46	5.5	3.21
3	4	5.17	5.14
2	5.38	5	5.21
1	6.62	6.17	6.43
1	5.62	5	5.93
2	4.62	4.83	5.07
2	5.38	7	6.57
4	3.85	6.33	5.57
4	7	6.17	5.92
2	4.54	4.83	5.5
2	5.77	6.83	6.64
1	3.54	4.67	5.36
2	5.46	4.5	5
1	4.69	6.2	6.5
4	1.92	4.83	4.64
2	5.23	6.67	6.43
1	5.08	5.33	5.71
2	5.69	4.33	4.71
2	5.15	4.33	4.79
2	5.08	4.67	5.29
2	6	6.17	5.38
2	2.38	4.33	5.5
2	4.38	7	7
5	4.08	4.33	5.14
4	5.85	4.5	4.79
1	3.85	5	4.93
1	5.54	4.33	5.14
3	4.46	4.33	4.36
3	5.23	4.67	4.86
1	4.38	5	5.57
5	4.77	5.17	4.64
2	4.31	4.33	4.07
2	6.31	6.67	6.07
2	3.92	6.17	5
2	4.85	5.17	3.86
2	5.31	5.67	5.43
5	5	2.67	4.36
2	6.38	2.67	3.5
1	6.62	5.83	6.29
2	1.91	6.33	5.07
6	6.38	5.5	5.71
1	5	4.67	5.79
2	3.38	4	4.36
4	4.62	4	5.36
2	5.08	4.5	5.43
2	4	6	4.43
2	4.69	3.67	4.54
6	5.85	5.5	5.14
5	5.15	3.5	4.79
1	5	5.67	5.93
3	4.92	4.33	4.07
1	5.15	5.67	5.29
1	4.69	5.17	5.5
3	5.31	6	6.21
2	6.62	5.83	6.21
2	4.46	3	3
1	2.92	5.83	5.93
1	6	5.5	5.93
1	3.38	5.5	4.57
3	5.38	4.17	4.64
7	3.54	3	2.5
1	1.92	7	7
2	3.92	4.83	4.36
2	3.77	2.33	3.57
1	5.43	5.83	5.86
1	5.23	4.33	5.21
2	5.77	5.67	6.43
6	3.77	4.67	4.64
3	4.15	3.5	5.36
1	2.62	6.17	5.36
1	6.46	4.83	6
2	5.54	6	5.38
1	4	5	5.64
3	4.31	4.8	4.23
1	6.69	2.67	6.29
2	4	4.33	4.43
1	5.69	5.5	4.14
2	5	5.33	6.07
2	4.62	6.33	6.21
2	5.69	5.67	5.07
2	6	5.17	5.64
1	3.46	4.33	5.57
2	5.85	5	5.43
3	3.85	4.67	3.71
3	2	6	5.29
1	6.15	5	5.5
7	5.15	5.5	6
2	5.15	6.33	5.93
4	4.46	4.5	5.86
1	4.46	5.17	4.5
2	5.75	5.67	5.54
3	5.83	5.6	5.86
2	5	5.17	4.64
2	5.46	5.17	6
6	5	4.67	4.57
1	4.46	6.17	4.93
2	3.75	5.83	5.86
2	3.85	5.67	6.29
2	4.54	4.5	4.93
3	4.92	5.67	5
6	4.54	4.33	3
5	4.77	5.6	5.64
3	5.38	6	6.14
6	6.77	4	3.5
4	3.69	5.5	4.36
3	6.38	6	5.86
2	5.38	5.67	5.93
3	4.46	6.17	5.86
2	5.43	6	2.79
4	5.85	5.33	3.07
2	6.46	6.5	5.5
1	6.69	7	6.57
3	4.15	5.67	5.14
1	6.92	6.83	6.14
3	4.85	4.67	4.64
1	6.77	6.67	6.46
4	6.08	4.67	5.71
2	3.86	3.5	5.21
2	3.31	4.17	4.5
2	6.77	5.33	6.36
2	5.46	6.17	4.86
2	6.08	6.83	5.86
2	5.23	5.33	5.29
6	3.57	4.67	3.64
3	6.38	6	5.71
1	4.85	6.33	5.71
6	5.15	5.33	5.43
1	4.31	6.5	3.62
1	5.38	5.83	5.29
1	6.69	6.5	5
3	5.08	4.5	3.5
1	6.23	5.5	5.21
1	2.54	4.83	4.36
1	4.31	4.83	4.43
2	5.54	5.33	5.36
1	5.17	4.5	5.77
4	6	5.17	6.07
4	5.92	6.83	5.21
3	3.92	5.67	5.36
1	3.92	5.5	5.43
4	6.23	5.67	4.93
2	5.08	4.83	5
2	5.23	6.5	4.64
3	4.92	5.67	5.07
1	2.62	4.67	4.71
3	5.46	6.83	3.43
2	6.38	6.33	5.93
3	4.62	4	4.71
2	3.85	4.83	5.29
2	5.85	6.67	5.5
2	6.15	6.83	6.36
1	6.62	5.5	5.93
3	4.31	3.67	4.36
2	5.77	5.83	5.79
2	5.46	5.83	5.57
1	5.23	4.33	3.93
2	5	4.83	5.23
1	4.38	4	4.79
2	6.75	6.5	6.29
3	3.31	3.67	3.79
6	3.62	5.5	3.93
1	4.38	6.17	5.64
6	6	6.83	6.07
2	5.46	5.33	5.14
2	5.62	5.67	5.14
1	4.85	5.83	2.86
2	5	5.5	5.29
1	5.23	5.17	4.79
2	4.23	5.33	4.57
1	6	6.17	5.93
1	4.92	5.5	5.21
4	4.54	4.83	4.5
1	3.54	5.17	5.64
4	4.08	5.33	5.93
1	3.75	6.67	5.57
2	6.46	6.17	5.71
1	3.31	6.83	6.79
3	5.85	6.5	5
6	6	5.67	5.29
6	5.85	4.5	5.07
6	6.15	4.17	4.86
3	3.54	3	5.07
1	5.54	4.83	6.36
2	6	4.17	4.71
2	4.77	5.67	3.86
5	5.33	6.17	6
2	5.54	4.67	5.64
2	4.17	4.33	4.42
2	5.54	5	5.29
3	4.69	5	3.43
1	2.69	5.67	5.93
1	1.77	6.17	6.29
2	4.62	5.83	5
1	4.62	4	4.93
1	4.69	5.5	5.64
1	5.69	6	5.71
2	6.23	5.83	4.93
6	6.15	5.5	5.29
4	5.85	6.17	5.86
2	5.38	7	7
3	3.85	4.17	5.14
2	2.62	4.67	4.5
5	5.31	5	4.71
5	2.54	3.67	4.36
4	6.15	5.33	5.57
3	5.54	5	5.21
1	2.62	7	5.36
2	2.85	4	3.86
2	4.15	4.5	5
1	6.29	4.83	5.71
7	2.77	5.17	3.86
2	5.69	5.67	6.21
1	5.62	5.33	5.79
1	5.15	6.33	6.21
4	2.92	5.17	3.36
2	5.69	4.83	4.36
5	6.38	2.67	3.93
6	6	6.83	5.57
2	4.69	3.5	4.29
1	4.92	6.83	6.14
1	1.85	6	5.64
3	5	5.17	5.14
4	5.69	5	4.14
7	5.31	3.67	3.93
2	3.46	4.83	5.79
2	6.23	6.2	5.93
1	4.85	3.83	4.5
2	4.15	5.17	5.79
7	3	5.17	4.79
1	5.08	4.83	6.14
4	5.92	5.5	5.79
4	5.73	5.5	6
2	4.54	5.5	5.57
7	3.38	4.67	4.43
1	5.15	6.67	5.71
7	4.08	4.5	4.07
4	6.77	5.17	5.64
1	2.77	2.83	5.21
1	5.85	4.83	5.57
5	5.15	4.33	4.14
4	4.38	4.5	5.14
7	7	7	3.71
1	5.58	5.5	5.64
6	3.23	3.83	4.93
3	4.38	2.83	4.5
5	6.36	5.83	5.79
2	3.23	3.5	4.64
2	5.92	6.33	5.5
1	3	4.33	5.36
2	4.38	6	4.86
2	5.85	5.33	5.43
2	3.92	4	4.57
7	3.62	4.83	4.36
3	4.38	5.33	5.36
1	4.29	5.83	5.29
4	4.38	5.83	6.36
2	3.77	5.33	5.29
3	5.69	4.2	4.71
2	4.77	5.67	5.14
3	5.62	3.83	4.5
2	4.77	5.33	5.07
2	4.23	4	5.21
3	6.54	6.67	5.07
2	5.77	4.83	4.29
1	5.31	5.67	5.71
2	5.23	5.83	4.79
2	5.54	4.5	5.36
5	5.69	5.5	5.07
2	6	6	6.14
3	5.15	1.67	5.57
[truncated: 1,365 more rows]

## Sheet: Figure 2
political ideology	nationalism	universalism
4	7	6.67
3	0	3
4	5	2.22
5	6	3.33
3	2	4.44
1	2	5.44
7	6	3.33
4	6	4
2	4	5.38
3	3	5.33
1	0	4.44
6	7	5.11
2	4	2.44
2	2	3.78
2	-1	4
2	0	4.89
3	1	3.63
1	1	5.33
2	2	3.78
2	1	5.22
1	3	5.11
1	-1	5.11
6	7	5.22
3	3	3.57
5	4	3.89
3	6	5.33
7	3	3.89
6	5	4.44
2		4.89
4	6	5.44
5	3	4
3	5	4.44
2	3	5.56
3	5	4.67
2	-1	4.44
2	1	4.13
1	4	4.13
1	3	4.89
1	1	5
2	0	5.11
2	0	5.22
4	6	5.33
4	2	3.44
2	2	3.56
1	0	3.44
3	3	6.22
2	5	5.22
3	4	3.89
2	3	5.78
1	3	3.56
2	1	3.11
4	4	4.33
2	-1	3.89
2	5	5.33
7	6	3.11
1	2	5.22
5	2	5.33
4	4	3.11
3	1	3.11
3	2	5.11
1	1	3.78
1	3	5.78
3	3	3.78
2	2	6.56
1	1	4.33
2	0	4.44
2	5	5.89
6	5	4.33
7	5	4.78
6	4	4.33
3	5	4.89
3	2	4.44
3	5	4.11
3	6	3.44
2	1	6
4	2	3.56
2	2	4.89
1	2	6
5	3	4.67
6	7	4.44
2	3	3.67
1	-1	4.78
1	0	6.44
5	7	2
2	0	5.78
5	6	4.78
4	3	3.56
1	0	5.22
1	0	4.44
1	3	4.11
1	3	4.44
2	3	5.78
1	2	3.78
3	3	5.13
2	5	5.33
2	2	4.44
2	3	6.11
2	3	3.89
4	0	3.33
2	4	2.44
2	0	3.33
3	0	3.89
2	0	4.88
6	3	3.56
6	3	1.67
2	5	5.56
2	4	3.56
4	4	3.11
3	1	3.89
2	4	5.22
1	-1	4.25
5	4	1.78
2	1	4.22
2	5	5
5	7	4.67
2	0	4.44
1	0	4.44
2	3	2.33
3	4	5.33
2	0	5.67
1	3	4.67
1	3	4.78
3	4	4.89
2	4	5.44
2	1	4.78
1	1	6.89
3	1	4.22
3	3	4.67
2	5	4.22
2	3	5.56
3	2	5.22
3	5	4.44
2	2	6
2	3	5.11
2	3	2.44
2	4	4.56
3	5	3.78
2	5	4.22
3	5	5.11
1	2	4.44
3	4	4.89
2	4	5.11
2	3	5.78
4	4	3.78
2	7	3.63
2	0	6
2	4	4.89
2	2	2.78
1	0	5.44
2	0	2.56
2	1	3
1	0	5.89
2	3	4.56
4	4	4.56
4	7	2.78
1	5	3.67
3	2	4.11
3	3	3.67
6	5	4.67
2	3	3.56
2	7	4.89
3	1	4.89
3	0	6.78
2	3	6.56
3	4	4
2	2	5.44
3	2	3.89
2	3	4
6	0	3.44
3	1	5.67
1	3	5.67
2	0	5.11
6	5	4.44
1	2	4.22
6	0	1.89
1	0	6.33
1	1	4.56
2	1	6.89
2	0	4.56
2	1	5.22
2	1	5.78
3	2	4.67
7	4	2.44
4	5	5.11
2	5	4.67
1	0	5
1	0	4.89
2	0	5
4	3	4.22
2	2	4.56
1	0	4.11
2	3	4.33
6	7	4.22
4	5	5.11
2	0	5.78
5	7	3.11
3	6	5.44
3	0	4.56
2	6	4.89
1	3	4.11
3	-1	4.78
2	3	5.56
2	3	4.33
2	2	4.56
4	-1	5.67
1	0	4
6	3	2.89
1	1	2.44
1	3	5.22
3	3	4.89
2	0	3.67
1	1	3.67
2	3	5.56
2	1	4.89
2	1	3.67
1	3	6.11
4	2	1.43
1	0	3.67
3	2	5
2	0	4.89
3	3	3.44
5	7	6.78
4	7	6.11
1	2	4.89
3	0	3.78
1	-1	4.78
6	1	3.56
6	6	1.22
2	-1	3
4	4	4.11
2	4	5.11
1	0	2.33
6	7	6.22
3	1	2.33
5	6	1.44
5	3	2.67
2	0	4.13
6	2	2.67
1	3	4.33
2	3	2.67
2	5	2.33
4	6	2.78
3	3	4.44
2	2	5.89
3	2	5.89
3	2	5.22
2	5	4.44
7	6	2.78
4	4	4
3	3	4
2	3	5.11
5	2	3.44
4	2	3
2	-1	3.11
3	1	3.78
2	1	5.33
4	1	4.22
2	3	5.67
3	3	4.78
3	2	6.56
2	4	5.67
4	3	6.33
2	1	4.44
2	3	5.89
2	0	6.33
3	0	3.56
1	0	2.33
4	6	3.89
4	7	2.89
1	3	4
6	4	2.78
1	1	4.78
4	3	4.33
2	-1	2.44
3	2	3.78
2	0	4
2	2	5.22
2	5	5.44
4	3	2.33
2	3	5
6	3	1.44
3	3	5.89
2	5	5.78
6	3	2.44
4	3	3.89
3	5	5
3	3	5.11
5	6	4.56
3	3	4.89
5	6	5
4	2	4.22
3	2	3.78
1	3	2.89
5	5	2.56
1	1	5.44
3	1	4.11
2	3	4.33
7	3	1
4	4	5.67
2	3	2.89
4	2	6.89
5	2	2.89
3	0	3.67
2	2	5
6	5	2.44
2		5.5
2	0	2.44
2	-1	5.44
1	2	3.78
4	4	5.67
3	2	3.89
1	3	6.22
6	5	2.89
3	3	5.44
2	1	3.89
2	2	4.56
1	0	4.89
2	0	5.78
1	3	4.22
1	1	5.22
4	1	0.22
3	2	3.67
2	3	3.67
2	0	5
2	1	5
2	2	6
3	0	5
2	4	3.33
5	4	1.89
4	3	3.89
1	2	6.44
3	2	4.78
2	3	5.33
2	2	5.89
2	2	5.11
2	2	5
2	2	4.78
4	2	2.11
1	4	5.11
2	3	5.56
3	3	3.78
1	0	5.78
2	5	5
2	2	4.78
1	-1	6.56
2	6	5.11
1	3	6
5	0	3.56
2	3	4.44
6	6	0.56
3	0	5.33
4	3	5
2	1	4.89
2	1	4.89
1	0	6.67
6	2	2.22
3	3	1.11
3	4	3.22
2	1	3.86
6	7	4.33
2	0	3
7	7	3.89
2	2	3.44
2	-1	4.44
5	6	4.67
4	3	3.67
1	-1	3.78
2	3	5
2	0	5
1	2	5.11
2	3	5.11
2	5	4.78
2	3	5.22
2	2	3.44
1	3	4.33
3	2	4.11
6	7	2.89
5	6	6.11
1	3	6
1	0	5.11
5	6	5.22
1	1	4.22
2	2	4.78
2	1	6.5
2	3	4.33
2	0	5.44
2	0	4.33
3	3	3.56
1	2	5.56
2	1	3.67
2	3	5.67
4	3	3.33
2	1	5.44
3		5.11
2	-1	4.44
4	4	2.44
6	3	4.44
5	6	5.33
2	3	5.78
3	3	3.67
2	0	6
2	0	4.89
1	-1	5.89
3	4	3.11
2	1	3.67
3	4	2.22
6	3	2.33
1	2	4.78
3	0	1.67
6	7	3.11
2	4	3.11
3	2	3.44
1	0	5
1	1	4.78
2	3	5.63
2	0	5.67
3	2	4.56
2	2	5.67
2	1	4.67
3	2	4.22
4	5	3.11
2	6	3.44
1	3	6
4	5	3.78
2	2	4.11
2	0	6
2	1	4.44
1	2	3
1	0	6.78
4	6	3.44
4	7	5
2	3	3.11
6	6	4.22
6	6	4.67
2	4	2.89
5	5	4.33
7	6	2.33
2	2	5.56
2	0	3.89
2	1	5.22
2	1	5.44
2	2	5.33
1	3	3.33
2	4	5.89
2	5	4.22
4	3	4.44
2	1	6
2	1	4.67
3	4	4.22
2	2	5.22
4	6	5.56
1	4	6.56
3	1	2.33
4	6	4.22
1	0	2.89
1	4	2.22
2	0	4
2	2	4.89
2	3	4.89
1	-1	4.44
1	0	3.88
2	1	5.44
3	1	4.89
2	0	3.33
1	-1	4.78
1	2	4.25
2	3	5
1	-1	4.67
1	4	5.22
2	3	3.11
1	-1	5.11
5	5	2.78
1	2	4.22
1	2	4.89
1	1	5.78
1	1	4.67
5	5	4.22
3	1	2.67
2	1	5.5
4	3	3.56
4	3	4.22
2	6	5.67
2	4	4.89
4	6	5.89
5	7	4.44
4	2	3.89
7	7	2.89
6	5	2.44
2	1	5.44
2	0	4.56
2	3	5.67
1	2	4.33
3	5	1.22
2	0	5.22
2	0	4.78
2	6	4.44
3	0	2.33
3	3	4.89
5	2	4.11
1	3	5.11
4	6	5.56
2	3	3.11
3	3	5.33
4	3	2.56
6	6	2.89
1	0	5
3	5	5.67
7	6	4.44
2	4	5.44
3	2	4.78
1	0	4.33
6	6	6.56
1	0	5
3	2	5.33
5	6	4.78
1	1	5.11
6	5	3.67
1	2	3
2	0	3.11
2	1	3.33
3		2.89
1	2	4
1	-1	5.44
4	5	4.56
1	4	5.11
3	4	4.67
1	2	5.78
4	7	5
2	5	3.33
1	-1	6.25
1	1	4.44
2	6	6.22
2	1	6.11
3	2	5.33
4	4	5.33
4	4	3.89
2	5	5.78
3	3	6.11
4	4	4.78
1	3	5.11
1	2	5
2	3	3.67
3	5	5.67
1	2	6.44
4	6	3.56
5	6	5.33
2	3	5.44
1	-1	5.22
2	0	3
3	3	5.11
1	1	5.44
7	7	3
2	1	5.22
2	6	6.78
2	2	2.78
2	5	5.11
1	1	5.89
3	2	5.78
1	7	5.11
2	2	4.67
2	1	5.33
3	0	2.56
7	3	2.67
1	1	6
5	1	4.22
1	1	4.78
4	0	4
2	2	3.78
4	0	4.44
2	3	5.11
2	3	4.89
2	1	1.78
4	3	3.22
2	3	4.67
1	3	6.11
4	3	5.11
2	1	4.56
1	0	3.86
3	5	6.11
7	5	1.78
6	1	2
3	1	5.56
1	2	6.33
2	6	6.56
3	3	3.56
2	0	5.11
2	1	4.22
2	4	4.67
4	0	6.56
4	6	4.22
4	5	5.44
4	3	3
5	4	3.67
4	3	4.56
1	1	5.78
2	0	4.78
1	2	6.11
3	3	5.11
3	3	4.89
2	6	4
1	2	5.67
1	1	4.11
4	2	4.44
2	4	4.67
3	1	2
4		6.11
5	0	3
1	1	3.67
1	2	4.67
2	2	3.78
2	3	5.33
2	2	4.78
2	3	5.56
2	2	5.78
2	3	4.22
4	1	4.67
1	3	6
2	6	6.11
4	2	5.33
1	2	5.78
7	4	1.56
2	1	4.11
3	4	2.78
1	0	3.78
2	1	4.78
2	0	4
2	1	3.67
1	2	4.89
2	3	5.33
1	3	5
2	3	2.78
3	3	4.33
1	3	6.33
6	1	3.67
6	7	3.67
7	5	2.44
2	0	4.22
2	3	5.78
3	6	2.44
3	0	4.78
2	2	4.67
3	4	4
2	0	3.67
2	3	5.33
2	4	2
4	5	5.22
6	7	3.33
1	0	4.33
4	7	3.89
3	2	4.22
1	3	6.22
2	3	6
3	3	4.78
3	6	5.78
4	5	6.56
6	7	1.11
3	4	4.11
2	0	3.44
2	1	3.11
3	4	3.67
2	3	4.78
5	1	3
5	5	4.44
1	-1	7
1	2	4.89
4	1	3.22
6	1	2.56
3	3	2.89
6	4	3.78
5	3	4.67
1	0	6.22
1	0	4
1	2	5.67
1	3	3.33
1	3	6
1	-1	5.78
2	0	1.33
1	-1	3.89
3	4	4.22
2	2	5.33
1	3	3.22
4	5	4.33
2	1	3
2	1	5
2	0	3.78
2	3	5.11
1	-1	6.89
1	0	4.67
1	2	5.44
7	7	3.22
4	1	4.89
3	4	5.22
4	7	6.11
2	6	4.33
6	6	3.67
1	6	5.78
4	6	5.33
4	7	4.67
2	2	5.33
3	3	3.56
1	3	5.44
2	3	5.22
3	0	2.11
6		3.11
2	0	3.22
2	1	3.44
4	6	4.22
3	3	4.78
1	0	6.11
2	1	4.44
1	0	5.22
2	2	4.11
2	2	2.89
3	2	4.11
1	2	3.11
1	5	5.89
5	2	3.67
3	6	4.33
6	5	3.78
2	3	4.22
3	3	4.67
1	2	5.56
2	2	5.22
5	1	3.44
2	1	3.67
2	2	4.67
2	3	5.56
3	2	4
2	0	3.78
1	3	3.33
2	1	4.22
1	3	5.22
2	0	3.44
2	1	4.67
3	0	4.56
3	4	4.44
5	1	2.22
2	1	5.44
2	1	4
1	3	4.11
5	4	1.78
3	1	4.67
2	2	3.33
1	2	5.56
3	1	3.56
3	3	5.89
3	5	6.11
6	2	3.67
3	6	2.56
4	2	4.89
2	4	6
6	4	4.44
3	6	5.44
2	2	3.44
2	4	6
6	4	5.22
1	0	5.44
2	3	5.22
6	7	3.22
2	7	5.89
4	5	4.44
4	3	3.89
4	3	4.33
5	5	5.33
6	4	2.44
2	3	4
4	5	5
4	7	5.11
4	6	6
2	4	3
4	2	4.33
2	7	2.78
2	7	5.11
4	6	4.78
3	7	4.11
4	3	5
4	5	5.11
2	4	4.22
3	3	3.22
2	6	4.67
4	7	4.11
4	5	5.22
2	4	4.56
3	5	4.78
4	5	5.33
3	2	4.78
3	3	4.63
4	4	4
6	7	4.56
2	0	4.78
3	1	4.11
3	2	4.67
2	0	6.56
5	4	4.56
1	0	5.56
3	2	3.89
2	2	4.22
1	1	4.78
4	0	2.11
4	4	3.44
2	3	4.11
7	4	3.11
2	0	4.11
2	3	4.67
4	5	6.33
2	6	5.33
2	1	6.78
2	2	3.33
2	0	5.11
5	5	4.78
2	2	5.56
1	1	5.67
7	6	2.67
6	7	4.22
2	1	4.89
6		2.83
2	3	3.89
5	3	3.89
2	2	4.89
1	0	4.56
2	7	6.44
4	6	5.22
4	1	4.44
5	3	2.89
3	3	5.78
2	4	4.22
2	0	4.22
4	6	5.33
4	3	4
6	7	4.89
2	2	3.67
2	1	4.56
2	0	2.89
1	0	3.44
2	3	5.22
2	2	5
3	2	4
2	3	5.78
2	0	3.78
3	0	3.56
1	1	3.33
2	1	4.22
2	5	4.56
4	2	3.56
3	2	4.11
2	1	5.67
5	6	3
3	3	3.33
2	2	4.22
4	4	4.22
6	3	3
3	3	3.78
4	3	3.44
5	2	1.44
4	7	6.89
3	6	3.89
2	6	5.22
2	1	5
2	3	5.44
2	5	6.56
2	4	3.78
2	0	5.44
2	3	1.88
1	2	4.56
2	5	3.22
3	3	5
5	1	4
1	0	5
3	1	5.11
2	1	3.33
1	4	5.89
1	2	4.33
2	1	3
2	0	5.67
2	3	4.67
1	6	5.33
5	4	3.78
2	3	5.22
3	3	4.44
2	1	5.78
3	4	5.22
3	3	5.11
2	6	5.89
1	1	4.89
7	5	3.22
2	2	5.22
3	0	5.89
2	2	5.44
1	0	3.44
2	3	5
4	6	3.67
2	1	5.11
1	1	3.44
1	0	3.33
1	2	5.44
3	0	2.67
2	6	5.44
2	2	5.11
2	3	5.89
2	1	5.22
2	5	5.89
2	0	5.33
2	1	6
3	3	2.56
3	2	4
4	2	6.44
6	6	1.67
4	0	3.67
2	-1	5.11
3	4	6.22
4		6
2	2	5.78
2	0	4.89
1	4	4.11
6	4	4.11
2	3	4
3	4	5.56
2	2	5
3	1	4.89
1	3	4.89
2	2	3.11
2	3	3.67
1	0	2.44
2	1	4.78
2	1	4.89
2	1	4.89
2	5	3.11
5	2	2.89
2	2	3.33
1	2	4.67
1	1	6.67
1	3	5.33
2	3	2.22
2	2	3
2	0	3.56
3	0	3.67
1	1	3.89
3	2	2.78
6	2	4.56
5	2	3
2	0	4.56
2	2	4.89
2	1	4.56
2	1	4.67
2	0	4.44
5		3.33
1	0	5.56
1	-1	5.33
3	3	3.44
2	0	3.56
1	1	5.22
3	4	3
1	0	5.67
2	0	3.11
2	0	4.78
1	0	6.67
1	1	6
2	1	5.11
1	1	3.78
3	2	4.33
2	6	5.67
2	1	3.56
2	3	4
6	7	3.22
1	1	4.67
1	3	4
6	6	2.11
2	5	4.33
1	1	4.11
2	2	5.89
2	0	2.89
2	3	4.56
4	3	4.33
4	5	4.89
3	4	5.89
3	4	4.11
3	3	5.22
4	5	5.11
5	2	3.11
4	7	6
4	4	4
2	4	3.56
2	3	5.22
5	3	2
3	3	2.56
2	4	4.89
2	2	4.78
2	3	5.11
1	0	5.33
2	3	3.56
3	2	4.33
2	4	4.33
2	6	4.67
1	0	5
5	5	4.33
2	3	3.56
3	6	4.78
5	3	4.11
4	6	5.56
2	3	4.44
3	6	4.33
3	3	3.33
2	2	2.22
2	3	3.56
2	4	5.78
2	4	3.56
3	2	3.78
2	3	4.44
6	5	3
4	3	3.67
2	2	4.33
2	-1	3.78
2	2	4.44
2	-1	2.56
2	3	7
4	7	4.22
2	1	6.11
2	5	3.56
2	2	4
2	3	6
2	1	5.22
1	6	4.22
1	2	3.44
3	6	5.44
6	3	4.56
4	6	4.67
6	6	5.22
4	2	4
1	1	5.11
6	4	3.56
2	3	5.11
1	2	6
2	1	5.44
2	5	4.67
1	3	3.33
1	2	5.11
4	3	5
5	6	4.33
3	0	2.56
2	2	4.22
1	0	5.11
1	1	6.67
1	1	3.78
5	0	2.56
2	5	5.78
2	0	6.11
4	6	5.56
1	0	4.56
2	6	4.67
2	2	5
1	2	5.56
4	2	4.11
3	3	4
5	3	4.13
2	4	4
3	2	4.78
6	2	3.33
2	3	3.33
2	3	6.22
2	3	6
4	2	4.22
2	1	5.11
4	5	5.33
3	3	3
4	0	2.67
1	3	5.67
4	3	4.33
1	1	5.56
2	0	3
3	3	4.56
2	0	5.44
1	0	4.33
3	3	5
2	5	6.56
3	0	4.44
4	5	6.11
4	0	3
1	0	3.44
3	5	3.78
2	3	5.33
2	3	4.11
4	-1	4.89
2	3	5
4	7	6.89
2	3	5
2	1	5.89
6	6	2.56
3	2	3
5	0	3.67
1	1	3.11
1	3	5.67
2	4	4.44
2	2	5.22
1	0	6.33
1	2	4.67
2	1	4.11
4	6	3.56
2	1	4.78
5	4	3
2	2	3.22
2	2	5.33
2	5	5.44
2	2	4.22
3	0	4.22
2	0	4.89
4	0	3
2	0	4.56
1	2	6.22
2	2	4.89
1	0	2.33
5	3	4.22
1	1	4.67
2	0	4.78
1	4	5
1	4	3.89
2	0	4.78
1	0	4.33
1	1	4.56
2	1	5.88
2	4	5.67
1	2	4.11
1	0	2.33
3	3	2.11
2	0	3.67
2	2	4.44
2	0	3
3	6	5.22
7	6	3.78
6	3	4.33
1	3	5.33
6	6	5.78
2	2	5.33
1	1	5
1	1	5.78
2	1	4.44
3	0	3.89
2	1	4.78
2	3	3.22
1	0	3
1	0	5
1	2	3.44
1	0	4.56
7	6	3.22
2	3	5.56
4	2	2.33
3	4	2.56
6	0	3.22
4	3	4.11
3	5	5.22
1	3	5.44
2	1	2.89
1	1	4.44
1	2	6
1	2	5.22
2	1	2.78
5	5	2.89
2	1	3.67
2	2	4.78
2	0	5
4	6	4.22
5	2	3.33
3	2	4.67
3	6	4.11
3	2	5.33
2	2	2.33
2	6	3.78
2	-1	3
4	5	4.33
6	4	4.22
5	6	4.22
1	1	4.44
2	0	3.78
1	3	4.67
1	0	5.44
6	4	1.44
1	3	5.11
3	4	4.33
7	7	2.22
5	0	3.33
4	3	5.11
1	-1	5.11
2	3	5.43
2	0	4.67
3	5	3.33
5	0	3.33
4	1	4.44
6	7	4.22
7	3	4
1	1	5.67
1	0	4.11
4	7	4.56
2	0	3.89
4	4	3.33
3	5	5.33
1	3	5.22
3	3	4.22
4	3	6.56
2	1	4.44
3	3	5.78
3	2	3.89
1	1	3.22
2	2	5
3	3	5.22
1	0	6.44
2	4	2.67
1	3	3.22
1	-1	5.22
2	3	6.78
4	3	2
6	6	6.22
4	3	3.56
4	7	4.89
3	2	2.56
2	1	4.22
3	1	4
2	2	3.78
1	-1	4.11
2	2	4.78
2	3	5.67
6	5	3.67
2	2	4.33
2	0	4.33
4	4	3.38
5	6	5.22
2	0	2.44
2	3	3.89
3	7	2.11
2	1	3.89
4	2	3.56
4	3	5.89
3	3	3.63
2	3	5.22
3	0	4.33
2	2	6.22
6	5	2.67
1	4	4.89
2	2	4.56
2	3	5.56
1	0	4.89
2	4	5.22
2	2	5.67
2	3	4.22
3	-1	5
2	1	3.33
4	1	5.11
1	0	5.11
2	1	5.67
2	1	3.89
6	0	4.56
2	6	4.11
6	6	4
2	3	3.56
4	3	2.89
2	5	4.22
4	3	3.33
6	6	6
7	5	3
2	2	6.44
2	3	4.44
4	4	4
4	7	4.22
2	4	4.56
2	0	4.89
2	2	5
4	6	6.89
4	2	3.11
1	2	3.56
5	1	3.11
2	2	5.67
2	0	2.56
1	-1	5.56
2	3	3.56
2	3	4.11
3	4	5
4	3	4.22
1		5.5
2	3	5.11
3	3	5
1	-1	5.67
3	1	5.78
2	3	4
2	3	4.78
1	0	4.78
2	7	5
2	5	4.38
2	5	6.56
2	2	3
2	-1	4.67
1	2	5.44
1	5	5.89
1	2	5.89
7	4	3.11
2	1	4.67
2	3	2.44
3	4	3.56
7	6	3.11
2	2	5
2	3	5.89
5	3	3.44
4	5	5.11
2	4	4.11
7	5	3.22
6	4	2.44
2	1	4
7	5	4
1	2	4.75
3	0	2.89
6	0	5.38
5	3	3.89
1	2	4.78
1	3	5
3	3	4.67
6	7	1.67
4	6	5.89
4	1	3.44
1	0	6.78
2	1	5
2	3	4.44
2	3	4.22
2	2	3.22
5	6	3.33
5	3	3.44
3	1	3.22
2		4
4	5	2.78
5	3	3.78
4	5	4.78
4	6	4.78
1	1	4.44
2	2	3.89
4	1	3.56
2	0	5.33
2	1	3
2	3	5.56
2	1	3.56
6	6	2.22
1	1	2
4	1	3.56
3	6	1.67
1	0	4.11
4	-1	4.78
1	1	7
4	1	4.67
3	0	3.56
2	1	4.11
3	2	4.22
2	2	4.33
1	0	6.22
3	2	5.11
2	4	3.67
6	6	3.33
2	2	6.44
2	3	3.78
1	2	4.33
3	5	4.67
2	5	4.11
2	6	5.67
2	3	3.89
2	1	5.33
2	1	3.67
2	1	6
1	1	4.33
1	0	5.89
4	3	3.56
4	2	3.89
5	4	4.56
1	3	4.67
2	1	4.33
2	0	5
2	2	5.33
2	3	4.33
2	3	6
6	6	3.56
1	-1	5.56
3	4	5.89
2	6	5.44
1	-1	4.44
2	2	3.22
1	1	4.22
3	5	3.56
1	0	3
2	3	6.44
3	7	5
1	3	5.67
3	6	4.56
2	-1	1.78
4	4	3
2	2	5
5	3	4.22
3	3	4.33
2	3	5.44
2	2	5.11
2	2	6
5	2	3.56
4	0	3.33
4	3	5.22
2	2	6
1	2	3.44
2	3	5.89
2	1	3.67
1	3	5.78
2	0	5.56
2	4	5.11
2	0	4.67
2	3	5.22
1	2	4.89
4	2	3.56
6	4	4.89
6	4	4
2	3	4
1	0	5.89
4	4	3.89
2	3	4.89
1	1	3.89
2	1	3.78
2	3	6
2	1	3.56
2	1	4.33
2	0	1.5
6	3	4.67
2	1	4.44
2	4	2.89
3	6	6.22
4	5	3.78
2	5	5.89
4	0	4.33
2	5	5
3	1	4.67
4	4	4.78
5	6	3.78
2	0	4.22
4	1	4.44
3	3	4.44
3	3	3.22
1	2	5.56
5	3	3.44
1	4	6.78
1	1	6
1	2	3.78
2	1	3.11
3	5	4.67
2	0	3.22
2	3	4.33
3	1	2.67
3	1	1.89
2	1	4.56
1	2	5.67
4	5	4.5
1	1	5.11
2	4	5
2	6	5.44
2	3	4.56
2	0	4
5	5	3.89
3	5	4.56
2	2	4.33
2	3	4.33
2	5	4.33
4	3	3.89
3	6	4.22
1		3.56
5	1	2.89
6	6	4
2	3	4
2	2	3.11
2	5	4.11
4	3	1.44
3	4	4.78
2	4	5
2	6	5.11
6	5	3.67
2	7	4.56
2	4	4.44
1	0	5.89
1	3	5.56
5	5	2.22
6	7	7
1	2	4.89
3	4	5.78
2	-1	5.33
2	1	5.11
2	1	3
2	6	4.56
2	5	6.11
1	3	1.89
2	6	5.78
1	0	5.33
2	0	5
2	3	4.56
1	2	5
2	3	5.78
2	4	4.56
3	1	2
1	3	4.44
3	3	6
2	0	4.56
2	2	2.67
2	3	3.22
1	1	3
2	0	6.11
2	3	4.78
1	6	5.22
3	2	5.89
2	3	3.56
5	0	4.44
4	2	3.33
2	1	4.89
1	2	4.89
4	4	6.11
2	2	5.56
3	3	4.33
4	2	4.44
1	0	4.56
2	2	5.11
3	2	3.44
3	1	3.11
2	0	2.67
1	3	4.67
2	1	6
1	2	5.89
1	1	5.22
1	5	5.78
2	2	2.56
2	0	3.22
4	6	2.67
5	4	3.44
2	0	4.11
3	0	5.11
2	7	4.33
1	2	5.22
1	3	3.56
1	0	5.44
4	5	3.78
6	5	3.89
2	4	5.11
3	0	3.56
3	2	4.11
1	0	5.56
3	1	4.44
2	3	4.89
1	6	5.56
2	3	4.33
2	6	3
4	4	3.89
1	4	5.22
5	2	2.63
2	0	5.89
1	1	5.11
2	1	6
1	3	4.67
2	2	3.67
4	3	4.22
1	3	5.89
1	2	5.56
3	2	4
6	7	4.78
2	3	4.44
5	0	2.44
1	2	5
3	2	5.11
2	1	4.33
2	1	5.25
1	2	5.44
2	1	6.33
2	0	4.44
1	0	4.33
6	7	3.89
2	3	3.56
2	0	4.89
1	2	5.33
3	3	5.33
1	0	4.56
4	2	3.78
5	5	5.44
2	3	3.89
3	2	4.11
3	5	6.22
5	3	3.89
6	1	1.33
6	6	3.22
6	7	3.67
2	2	4.44
4	3	4.33
1	0	5.88
2	1	4.78
6	3	5.44
1	0	4.67
5	4	3.22
1	4	4.78
1	2	7
2	6	5.89
2	2	2.67
2	4	5.56
2	3	5.11
1	1	5.33
3	3	3.67
2	1	4.22
6	4	4.67
2	4	3.67
4	0	6.56
1	1	4.22
5	6	2
2	4	4.67
2	2	3.67
2	1	5.78
3	3	4.89
5	6	2.22
3	1	5.56
2	2	5.67
2	4	5
2	0	3.33
2	3	5
1		5.44
3	2	5.78
2	-1	3.89
2	0	4.22
1	2	4.89
2	1	3.78
2	3	4.78
2	1	5
2	1	5.56
2	0	3.44
3	0	5.44
5	3	2.56
3	3	5.89
1	1	5.78
2	5	5.33
1	3	5.22
3	4	5.44
3	3	4.22
2	3	4.22
4	2	5
2	2	3.78
2	0	3.56
3	2	3.44
4	1	3.33
1	1	5.33
2	3	3.56
4	1	5.22
1	3	5.11
2	0	3
4	1	6.11
2	3	3
2	3	4.44
3	5	6
2	3	6.22
3	2	4
1		3
1	2	6
5	1	3.29
5	2	3
1	2	5.88
6	3	2
2	3	5
2	2	4.89
1	0	0.44
1	1	3.67
2	2	4.56
1	1	6
2	2	5.33
3	3	5
5	0	2.56
1	1	4.22
4	3	5.56
1	1	4.56
2	2	5.56
1	0	5.22
1	5	5.67
2	1	5.89
4	2	5.56
4	0	4.11
4	4	5.11
1	2	3.44
2	2	4.67
2	0	2.67
2	1	4.33
1	2	5.89
2	1	3.44
3	3	5.44
1	3	4.22
2	4	5.13
2	2	4.67
1	3	3.44
1	1	6.67
4	3	3.11
3	2	2.78
3	0	4.11
4	2	2.89
1	3	4.22
6	6	3.11
2	0	4.11
5	6	3.56
3	0	6.11
6	7	4.22
2	1	5.44
1	0	4.78
2	5	4.56
6	3	4.11
2	2	4.78
6	1	1.67
2	1	5.22
6	0	3.56
2	4	3.22
3	6	5.22
1	0	5.56
5	4	4.22
2	3	4.78
5	3	4.33
2	3	5.56
2	4	3.22
2	0	4.56
3	2	3.44
1	3	5.22
3	3	3.56
4	4	5.56
1	5	6.22
1	3	5.22
5	7	3.33
1	-1	5.56
3	3	2.89
1	5	5.89
2	2	5
2	0	2.44
1	3	5.78
5	1	4.33
4	2	3.67
2	3	6.33
6	5	4.78
2	3	5.78
4	1	2.78
4	3	3.56
2	3	2.89
3	1	3.11
6	3	2
2	7	2.44
2	1	5.11
1	3	6
1	-1	4.56
2	4	4.56
3	5	5.11
3	0	2.78
2	1	5.89
1	2	3.78
2	4	3.89
4	3	4.89
2	3	5
3	2	4.78
6	5	5.11
6	5	3
2	-1	5.11
3	3	4.78
1	5	4.33
2	1	4.78
2	2	5
2	3	4.89
1	2	5
2	2	5.89
2	6	4.67
2	6	6.11
2	3	5.11
6	6	2.67
3	-1	2.89
6	3	5.5
2	1	5.67
3	1	4
4	3	4.88
2	2	4.56
2	1	4.11
3	2	5.33
3	4	4.11
1	2	6.22
2	2	3.78
6	4	2.44
4	1	4.11
5	5	4.22
1	0	3.89
2	7	4.56
3	4	5.67
1	2	5.56
4	1	3.56
1	4	5.44
1	2	6.56
1	1	5.44
6	6	3.22
7	3	2.67
2	2	5.56
1	1	1.67
1	1	5.44
3	0	5.22
2	1	4.89
1	5	6.56
7	3	0.56
1	0	3
6	3	2.78
2	2	4.67
2	3	4.67
2	1	6.67
4	6	3
4	2	1.67
2	3	4.78
5	3	5
3	2	2.11
5	2	2.89
7	3	2.78
2	1	4.11
4	3	4.22
2	3	5
3	2	5
4	1	1.78
5	2	4.22
2	0	3.78
4	1	3.89
1		2.5
1	1	4.22
4	0	3.89
2		4
1	-1	2.56
2	3	4.11
3	3	4.44
3	1	5.11
6	5	3.89
3	2	3.22
5	7	5.56
5	3	4
1	0	5.44
4	4	5.33
3	2	3.67
2	3	4.11
2	5	5.56
2	2	4.11
1	1	4.22
6	2	2.11
2	2	4.33
1	2	4.67
3	6	4.22
1	1	4.89
2	6	5.78
2	2	2.33
1	2	4
4	4	4.56
2	2	4.22
3	3	2.44
7	7	2.11
1	1	4.89
5	3	4.78
2	2	6.33
3	1	3.67
4	7	6.11
2	1	2.22
2	6	3.78
3	3	4.78
2	0	2.22
2	3	6.11
7	5	2.67
1	5	5
3	3	3.11
1	0	3.78
4	3	3.89
2	3	6.22
5	4	4.22
2	1	4.56
1	0	4.33
1	0	4.89
1	0	5.88
3	1	3.89
1	3	5.33
7	3	2.33
5	3	3.56
4	1	2.78
6	3	3.22
5	6	1.22
2	4	3.78
3	7	5.56
4	3	4.22
1	2	5.33
2	2	4.11
2	2	5.33
2	1	4
2	3	3.11
4	3	4.44
1	1	4.33
2	5	3.44
4	4	5.22
2	3	4.44
2	0	2.44
3	4	5.11
4	1	3.11
4	5	3.11
2	1	4.38
2	1	2.56
1	1	5.89
4	3	4.44
6	6	1.33
2	3	4.22
3	3	3.67
3	5	4.33
4	4	3.56
2	3	4.56
4	1	5
2	2	4.67
4	4	6.22
3	4	4.44
3	2	4.56
3	2	5.11
6	5	5.11
3	3	3.78
5	2	3.78
2	2	4.22
1	1	5.11
4	6	5.11
2	2	5.56
3	4	4.11
6	3	3.22
2	2	6.44
2	2	4.33
5	3	3.67
5	1	1.78
1	2	5.89
5	3	4.89
2	4	4.67
1	7	2.89
2	3	4.11
1	1	4
2	0	5.75
4	4	3.56
6	6	3.78
6	6	4.11
2	3	4.89
3	0	4
4	3	3.44
7	6	4.67
2	3	3.44
4	3	3.22
3	3	2.78
2	3	3
4	6	3.56
2	2	2.33
5	5	3
4		4.78
4	6	5
3	5	4.22
5	7	3
6	3	2.78
4	2	6
3	3	5.33
2	2	5.22
1	4	6.89
2	2	4.56
2	0	4.33
4	3	4.11
2	1	4.22
2	3	5.56
2	1	4.67
1	1	5.33
2	3	3.56
2	3	5
1	1	4.78
1	1	6.56
2	3	4.56
2	1	4.11
1	1	3.22
2	3	4.22
1	3	5.44
3	0	4.44
2	1	4.11
2	2	5
2	1	3.44
2	0	4.89
1	-1	5.44
2	3	4.78
3	2	3.22
4	4	3.78
2	1	4.89
3	3	4.78
2	0	4.89
4	3	3.67
2	3	5.22
4	6	4.78
3	3	4.22
2		4.78
2	2	5.33
6	3	2.44
1	4	2.89
5	3	4.89
3	2	3.89
1	1	6
5	0	3.89
3	3	6
2	2	5.11
2	4	5.44
3	3	3.89
2	4	5.67
1	0	4.89
7	4	4.33
2	2	4.89
1	0	4.44
1	3	4.11
2	2	4.33
1	1	4.44
[truncated: 11,157 more rows]

## Sheet: Figure 3
political ideology	identification with community	identification with country	identification with all humanity
1	1.78	2.56	2
7	3.22	4.11	2
4	3.44	3.33	3.56
2	3.67	4.22	4.11
6	2.89	3.78	2.22
5	3.33	3.22	3.22
4	4.22	3	3.33
3	3.67	2.56	4.22
1	2.67	3.33	3.33
1	3	3.11	4.56
1	3.33	3.11	3.44
2	3.44	3.56	4.44
3	3.22	3.22	2.67
3	2.44	3.56	3.22
1	4.11	3.67	4.56
1	2.11	2.11	2.33
5	3.33	3.56	3.67
3	2.56	1.56	1.11
2	2.67	2.33	3.44
2	2	2.56	3.44
3	3.11	2.11	2.56
4	2.22	2.78	2.22
4	1.89	2.89	2.56
1	3.44	4	4.78
6	3	2.78	2.22
3	3.78	3.67	3.67
2	4.22	3.89	3.67
2	2.22	2.67	2.89
5	3.78	4.22	3
1	4	4.11	4.22
2	3.44	3	3.11
4	3	2.89	2.78
2	3.44	3.89	3.11
6	4	3.89	2.56
5	2.75	2.78	1.67
6	2.78	3.22	2.78
2	3.78	3.22	4.22
3	3.22	3.11	3.11
2	2.78	2.88	2.63
7	5	5	1
2	2.56	2.44	3.44
1	3.78	3.78	4.44
1	3.11	2.89	3.56
1	2.56	2.44	2.33
1	3.67	3.22	4
1	2.78	1	2.67
2	2.78	3.22	4.11
6	3.22	2.78	2.56
3	1.33	1.44	2.67
1	3.33	2.11	2.11
1	4.44	4.56	4.67
4	3.22	3	4.33
2	3.11	3.67	3.67
2	3.78	2.22	4
4	3.11	3.44	3.78
6	3.67	4.78	3.11
3	2	2	2.11
6	2.78	3.78	2.33
2	2.25	2.78	2.88
2	1.89	2.78	1.67
6	2.44	4.56	4.11
2	2.67	2.33	1.78
1	2.33	2.22	3.44
3	2.89	2.11	1.22
6	2.56	3	2.11
2	5	4.22	4.44
4	2.44	2.67	2.33
2	2.67	2.78	3
4	2.11	3.33	1.67
3	4.11	4.11	3.89
5	2.89	3.89	2
5	2.56	3.56	1.56
3	3.67	3.67	3.56
2	4.22	4.11	4
1	2.89	3	2.33
1	2.78	3.56	2.67
1	2.78	2.44	3.44
3	2.67	3	3.22
6	2.78	3.25	3.22
6	3.89	3.78	2.78
6	2.67	4.11	1.22
6	4	3.78	3.33
5	2.11	3.56	2.44
2	4.44	4.33	4.22
2	2.33	2.67	3.89
4	2.56	2.22	2.11
4	2.33	2.11	2.44
1	1.44	1.56	4.33
1	3.89	5	5
1	2.67	3.44	2.89
3	2.44	3.11	2.78
5	4	4.33	3.67
2	3.11	3.44	2.44
2	3.56	3.11	2.56
3	3	2.44	3.89
5	2.11	2.89	1.33
2	3.11	3.22	3.44
2	2.78	3.11	3.22
1	2.33	2.44	4.22
1	3.56	3.22	3.33
4	1	1	1.56
1	3.33	3.11	3
5	3.67	4.44	4.89
5	3.78	3.56	2.89
2	4.11	3.78	4.67
2	4	2.63	3
1	2.44	2.67	2.89
2	2.89	3.67	3.67
3	4.22	4.33	4.78
4	3.67	3.67	4
2	3	2.67	3.22
4	3.33	3.33	3.22
1	4.5	2.33	2.78
6	3.22	3	2.56
1	3.22	3	3.44
5	2.78	3.11	2.33
2	2.67	2.78	2.33
2	1.33	1.33	2.44
1	2.89	2.33	2.89
3	3.22	2.78	2.89
2	2	2.78	2.67
1	2.89	2.89	3
1	1.22	2	4.11
1	2.56	3.22	2.89
1	4.89	2.22	3.56
1	3	2.89	4.33
3	3.67	2	2.33
3	4.33	3.56	4.33
2	4.56	3.11	3
3	4.11	3.44	2.78
3	4.11	3.33	3.63
2	3.33	3.67	3.11
6	2.11	3.78	1.89
3	2.67	2.44	2.56
2	4.44	3.89	4.22
1	2.44	3.44	3
2	2.44	2.67	2.67
4	4.56	4.56	4.56
2	3.67	2.67	3.78
2	4	2.44	3.22
2	3.78	3.89	4.11
2	1.89	2.89	2.89
2	4	3.67	2.67
2	2.89	3.56	3.44
1	2.67	3.56	4.56
3	2.11	2.33	2.44
2	3.89	2.89	3.56
1	2.67	3.89	4.22
4	3.89	3.56	3.78
1	2.56	3.33	4.33
3	2.44	2.89	3
1	2.33	2.89	2.78
3	2.78	2.89	3.25
1	2.89	2.67	4
3	3.67	3.22	2.78
2	3.67	3	3.67
3	3.11	3	4.11
1	3.11	2.11	2.67
1	2.78	3.11	3.89
4	3.33	4.22	2.89
2	3.78	2.89	2.89
3	3.33	3.22	3.11
2	2.78	2.78	3.44
3	4	3.33	4.11
2	2.44	2.11	4
2	2.67	3.11	2.67
1	3.67	2.56	3.56
3	3.22	3.22	3
1	2.44	2.22	3.44
2	3	3.44	3.89
1	3.78	3	3.33
2	3	2.33	3.11
1	2.89	2.56	3.22
2	1.67	1.56	2.78
2	2.44	2.78	2.22
2	3.11	3	3.78
6	3.22	3.89	2.56
2	2.25	3.11	3.56
1	2.22	2.33	3.56
2	3.33	3.78	4.89
2	3	2.78	2.67
3	3.89	3	2.78
1	4	2.67	4.44
5	4	1.88	2.67
2	3.56	3.67	3.89
2	3.33	3.44	3.89
2	2.67	3.78	4.33
3	2.89	3.44	2.56
2	2.78	2.78	2.89
1	2.56	4.56	3.78
2	2.56	2.78	3.38
2	3.44	3.56	4.11
2	3.44	2.67	3.33
2	2.78	3.56	3.44
2	2.11	1.78	2.56
3	4.67	3.56	4
2	1.78	2	2.89
1	2.67	2	3.11
3	2.89	3.11	3.56
2	2.33	2.56	2.67
3	2.33	2.56	2.22
1	3.56	2.22	3.11
2	2.22	2.56	2.22
3	2	1.22	2.89
2	2.33	2	3.22
3	3.89	3.44	2.67
3	2.67	2.67	4.11
1	2.89	1.89	1.67
1	3.89	2.56	2.44
2	2.43	2.22	2.22
2	3.89	2.67	4.22
2	2.78	2.89	2.89
2	2.33	2.56	3.33
3	3.11	3	2
1	3	3.22	4.67
2	3.89	3	2.89
2	3.67	3.56	3.78
2	2.67	2.67	2.89
1	3.78	4.22	2.33
1	3.25	3.5	2.56
5	4	3.56	3
2	1.56	1.89	2
1	2.33	3.22	3.89
2	2.33	2.22	3.78
2	3.5	3	3.22
2	2.78	2.67	3.33
1	4.11	3.33	2.78
4	2.89	3.11	3.44
2	2.22	2.33	3.11
2	2.22	2.89	3.78
5	2	2.78	4.11
2	2.44	2.89	3.11
4	2.89	3	2.67
6	3	3.78	1.67
6	3.22	2.67	1.38
2	2.89	4	4
2	4	4.11	3.56
5	2.44	3.33	2.78
1	3.33	3.56	4
2	3.11	3.67	3.56
2	2.22	2.67	2.44
2	1.89	1.89	2.22
1	4	2.78	2.67
2	3.11	3.11	3.78
1	4.33	1.67	3.11
2	3.22	3.67	2.44
2	2.56	3.67	3.11
2	2.33	2.11	2
1	2.78	2.78	3.22
3	3.22	4	3.33
2	3	3.44	3.67
3	2	3.22	3
5	3.22	3.22	3.11
2	2	1.78	2.89
5	3.56	3.67	3
2	3.11	3.11	2.78
2	2.33	2.33	2.44
3	4.11	4.11	3.89
4	4.33	4	4.56
7	3	4.11	2
2	2.67	3	3.11
2	3	3.11	3.44
1	4.56	3	3.56
2	2.56	2	1.67
2	3.22	2.78	3.78
1	2.44	1.67	2.89
2	2	3	3.56
2	3.33	3.22	3.67
3	1.78	1.89	3.67
2	3	2.56	3.89
6	2.67	3.33	2.67
2	4	3.33	3.78
1	3.89	2.67	2.78
5	1.33	3.11	1
4	3.11	3.22	3.22
1	1.78	1.44	3.89
6	2.78	2.56	3.67
2	3.22	3.22	3.22
2	2.67	3	4.11
5	2.78	3.56	3.89
6	2.78	3.11	4.78
4	2.11	3	3
5	2.88	3.11	3.78
2	3.78	3.89	3.89
2	3.44	3.78	3.67
3	2.78	3.11	3
4	3	3.44	3.56
4	2.44	2.11	3.78
4	4.22	4.22	3.56
2	3.44	3.33	3.44
2	3.56	2.78	3.78
2	2.56	3.44	3.89
1	2.67	2.89	3
2	2	2.33	2.5
4	1.44	2.44	1.56
1	3	3.22	4.22
2	2.89	4	4
2	3.33	3.44	4.56
2	2.33	2.56	3.33
1	2.78	3.22	3.11
2	2.11	4	2.44
4	2.22	2.11	1.11
1	3	3.11	3.67
4	1.44	1.56	1.67
2	3.44	1.89	4.11
1	3.89	3.67	3
3	2.78	2.44	2.89
3	3.67	4.33	4.56
4	3.44	3.22	4.11
6	3.11	3.44	2.89
3	3.11	4.67	3.89
4	3.33	2.56	2.33
4	2.78	3.22	3.22
1	4	3.44	2.89
4	3.33	3.78	3.78
2	1.89	4.11	3.11
4	4.56	3.11	3
2	3.89	3.33	4.22
2	4.56	3.67	4.22
2	2.78	3	3.56
2	3.78	2.78	4.78
2	3.11	2.11	2.78
1	4.44	3.11	4.33
4	3	3.78	4.78
2	3.56	2.67	2.22
3	3.78	3.22	4.22
1	3.11	3	4.78
4	1.44	1.44	4.33
2	4.22	3.11	2.89
2	4.11	3.56	3.56
2	3.33	3.33	3.56
2	3.67	2.22	2.22
2	3.11	2.89	3.22
3	4.22	3.78	4.11
2	2.56	3	3.11
1	2.33	2.44	2.75
4	3.67	3.56	3.56
4	4	3.67	3.22
1	3.44	3.22	3.11
1	2.78	2.56	3.78
1	3.56	2.11	3.78
1	4	3.89	3.89
4	2	2.89	2.22
2	3.33	3.56	3.22
2	3.33	3.22	3.89
5	2.78	3.33	3.67
2	3.44	2.67	2.78
4	3.89	2.78	4
4	3.25	3.33	2.89
2	2.78	2.67	2.67
4	1.56	3.33	2.33
4	2.78	3	3.78
5	3.67	2.67	3.56
3	3.78	2.33	1.56
4	3.44	3.22	3.22
5	2.78	3.44	1.78
1	4.38	3.88	3.63
2	3.33	2.89	2.44
2	2.89	2.78	3.11
1	3.78	3.89	4
2	4.22	4.89	4.33
3	3.33	3.33	3.22
1	3.11	3.44	2.11
2	4.33	3.11	3.56
1	2.33	3.56	3.33
2	4.25	3.63	3.75
2	3.11	3	3.56
1	3	2	3.44
3	2.11	2.56	3.11
2	2.56	2.67	3.67
2	2.89	2.33	3.33
3	4	4.13	4.25
2	3.38	3.38	3.75
2	2.89	2.67	3.22
2	1.44	1.44	1.22
3	3.13	3.11	3.44
6	1.44	4.67	1
3	2.44	1.78	1.78
2	2.11	2.33	3.11
2	2.67	2.67	2.44
1	4.44	3.89	4.56
2	3.33	2.56	3.56
2	2.78	4.44	3.78
2	2.56	3.11	2.89
5	4.11	4	4.44
3	3.22	3.13	3.44
2	4.89	4.78	4
2	1	1.44	1.33
2	2.67	2.89	4.11
1	4.78	3.78	4.89
3	3.22	2.67	4.22
6	4.33	4.44	3.33
2	2.78	2.56	3.67
2	2.44	2.44	2.89
4	2	2.67	3.67
2	2.89	2.33	3.78
1	3	2.63	2.44
1	3.22	3.44	4.33
2	3.78	4.67	4.78
2	4.67	2.89	3
2	3.44	3.56	3.67
7	3	3.22	3.67
2	2.67	3.44	3.78
2	4	3.13	2.11
4	3.67	2.78	2.11
3	2.89	4	3.78
1	2.33	2.22	3.22
3	3.44	3.44	3.89
2	3.78	3.33	3.11
2	2.67	2.44	3.78
3	4	3.44	2.67
1	3.78	3.44	3.67
2	4	3.44	3.33
3	3	2.89	3.11
2	3.75	3.5	3.56
2	3.78	3.44	3.67
1	2.44	4	2.78
2	2.33	2.89	3.22
2	3.78	3.33	4.33
1	1.89	2.11	3.44
6	3.89	4	3.44
1	3.22	1.33	2.56
2	3.89	3.78	2.78
2	3.13	2.67	2
6	3	4	2.44
2	2.78	3.11	3.33
2	3.56	2.89	3.44
2	3.11	2.78	3.22
2	2.89	3.11	4.22
3	3.89	5	4.89
3	2.44	3.56	3.22
2	2.78	2.44	1.89
2	2.56	3.33	3.44
3	3.67	2.78	2.78
4	4.22	3.56	2.56
5	3.56	3.89	3.44
4	4.22	3.67	3
1	1.89	1.78	3.44
1	2.33	2.67	3.33
1	2.67	3.44	4.44
3	1.44	2.56	2.67
2	3.22	3.56	3.11
2	2.89	3	3.22
4	3.67	3.78	3.22
2	3.78	2.78	3.78
1	2.56	3.22	3.89
1	3.89	3.11	4.22
1	3.33	4	3.78
1	4.78	4	4.67
4	3.67	4.33	3.78
2	3.78	3.78	4.11
3	3.89	4.11	3.89
2	2.89	2.67	2.44
4	2.89	2.11	2.67
1	1.44	2.22	3.22
4	2.67	2.78	3.78
4	2.67	2.89	3.89
3	5	3.78	2.89
2	3	2.22	3.44
3	3.89	3.44	3.25
1	3.22	3.22	3.11
3	2	2	1.89
2	1.89	2	2.67
2	4.11	3.67	3.67
3	3.78	4.11	3.78
3	4.11	2.44	3
4	4.56	3	2.56
5	1.78	1.67	2.56
2	3.89	3.78	4.67
2	3.67	2.11	4
5	3.33	3.89	2.44
2	3.44	2.89	2.89
2	2.78	2.67	2.89
4	2.56	3.22	3.56
3	3.11	3.11	2.89
3	3.89	3.89	4.22
1	3	2.89	2.89
7	3.44	4.22	3.11
5	3.33	3.89	2.56
3	4.33	4.56	4.22
1	3.78	2.44	4.25
2	2.78	2.78	3.11
4	3.89	3.89	3
4	4.22	3.56	2.22
2	2.13	3	3.89
3	5	5	4
2	3.67	3.78	3.89
4	3.33	3.44	3.44
3	3.44	3	2.33
4	2.44	2.67	3.22
2	2	1.78	2
3	2.75	3.13	5
2	1.11	1.56	1.56
2	4.56	3.67	4.56
2	3.5	3.5	4.5
2	2.22	2.22	1.44
3	3.56	3.78	3.11
2	4.67	3.67	4.89
5	4.56	4.11	2.67
4	4.22	4.22	4.78
6	4	4.67	1.67
4	2.56	4.22	2.67
2	1.89	2.33	4.11
1	4.22	3.22	4
1	3.11	3.11	3.89
6	4.56	3.56	2.56
1	3.78	3.11	4.89
2	3.5	3.67	4
1	4.33	4.44	3.33
1	3.33	2.11	3
4	2.89	2.67	2.75
6	2.67	2.89	2.67
2	2.67	2.89	2.89
4	3.56	3.11	3.89
2	2.67	1.56	4.56
2	2.89	2.89	3
1	2.67	3	2.56
2	3.44	3.11	3.33
2	3.44	2.67	4.11
1	4.11	4.22	4.56
2	4.33	4.11	4.67
1	3	1.89	2.89
2	3.33	4	3.22
2	3.22	3.33	3.44
5	2.22	3.22	2.67
3	3.56	4.56	3.78
2	3.78	3.78	3.88
5	3.78	2.67	2.33
3	3.33	4	2.89
2	3.89	4	3.78
1	1.67	1.22	2.44
2	3.89	3.22	3.78
2	3.11	2.44	1.67
2	2.67	3	4.11
6	3.67	4	2.89
2	3.44	2.89	2.67
6	4.22	4.56	4.38
2	2.67	3.33	3.67
1	1.89	2	2.11
4	3.33	3.57	3.56
3	3.89	3.67	4.11
3	2.67	3.11	3.44
2	2.11	2.44	3.33
7	2.44	2.78	2.89
2	3.78	3.89	4.11
2	2.89	3.56	3.67
1	3.78	3.89	4
3	2.22	2.56	4
2	3.22	3.22	3.44
3	2.33	3.78	3.44
1	3.33	3.44	2.56
4	3.22	3.56	2.67
6	4.11	4.22	3.33
3	2.78	2.56	3.89
2	2.44	2.78	4.67
4	2.67	3.44	3.67
2	3.22	2.33	2.44
1	2.11	2.11	4
6	2.11	3.67	3.33
3	3.56	3.56	3.78
1	2.22	2.11	4
3	3.89	4	3
6	3.56	2.89	2.89
3	4	3	2.56
2	3.67	3.11	3.78
3	3.22	2.56	2.78
2	3.11	3.22	3
3	4	3.67	3.44
4	4.44	4.22	3.33
4	2.33	2.78	2.78
6	2.33	1.56	1
2	3.56	3.56	3.56
2	2.89	2.89	2.89
2	3.67	3.44	2.78
2	2.78	2.89	3.11
4	2.89	2.78	1.78
4	3.56	3.22	2.56
2	2.22	2.78	4.22
2	3.25	3.22	2.5
3	2.67	2.33	1.78
3	2.11	2.44	3.22
6	2.56	3.44	3.56
1	1.89	2.11	2.67
4	3.44	3.56	3.78
4	3.11	3.44	2.67
3	3	2.33	2.67
2	4.11	3.67	3.5
2	3.89	3.44	4.11
2	3.56	2.67	3.22
2	2.44	2.22	2.89
3	2.33	2.44	2
1	3.11	1.78	4.89
4	1.44	2.22	3.78
2	4.89	3.44	3.78
1	3.44	3.89	4.89
1	2.56	1.44	1.67
3	1.89	2	2.44
3	3.89	4.56	4.44
2	1.89	1.89	2.67
2	2.67	3.89	3.89
5	3.75	3.67	4
5	1.33	1.67	1.33
2	2.56	3.44	2.56
4	3.22	3.67	3.67
5	4.33	3.75	2.38
2	3.33	2.22	4.56
2	1.56	2.11	3.22
1	2.33	3	3.78
2	3.56	3	2.56
1	3.11	3.22	2.44
5	3.11	2.78	1.78
1	3.78	3	4.78
2	3.22	2.89	3.22
4	2.89	3.11	3.11
6	2.44	4.11	2.33
3	2.33	2.33	3.33
1	3.22	3.22	3.89
2	2.22	1.78	2
2	4.33	4.44	3.67
1	2.33	3.78	3.78
4	2.89	1.44	1.44
3	2.44	3.11	4
1	3.11	3.11	2.88
2	3.67	4.11	3.44
3	2.33	2.22	3.11
2	3.33	3.11	3.33
2	3.11	3	4
2	3.44	3.38	3.44
1	2.22	2.44	4.11
2	3.67	3.11	3.89
3	3.33	2.22	2.89
4	2.33	3.44	1.56
2	3.22	2	3.89
2	4.44	2.67	2.89
4	4	4	4.56
2	3	2.67	2.67
2	4.11	3.11	3.89
4	3.56	3	2.67
2	2.67	2.67	2.11
3	2.67	1.44	1
5	3.22	2.78	2.67
4	4.56	4.56	2.11
2	1.56	2.44	3.22
2	3.33	3.22	3.44
1	4.11	3.22	3.11
1	3.11	2.56	2.56
1	2.44	3	3.38
5	3	3.78	1.78
2	4.33	4.33	4.67
5	1.89	3.22	2.33
4	3.78	4.44	3.33
3	3.67	3.67	3.44
3	2.56	3.33	3.11
3	3.44	2.89	3.22
2	3.56	2.67	3.22
6	4	3.44	4.11
3	3.33	3	3.22
2	3.44	3	3.22
1	3.78	2.67	4
2	2.78	3.67	3.78
3	2.11	2.78	2.11
2	3	1.78	4.22
1	4.44	3.67	3.56
2	2.44	3.11	3.44
2	2.44	2.33	2.56
4	4.44	4.22	4.22
5	3.22	4.11	2.22
2	1.89	1.89	2.44
2	2.56	2.56	3.22
2	2.78	2.78	2.78
1	3.33	2.89	2.89
3	3.89	4.56	3.56
2	4.78	3.56	3.67
5	3.33	4.44	2
2	3.56	3.33	3.56
2	2.67	2.33	3.44
3	3.44	3	2.56
1	2.78	3.11	4
3	2.56	2.44	2.33
2	3	2.89	2.78
2	2.78	4.33	3.78
4	4.44	3.67	3.11
2	2.44	2.33	3
6	3.44	3.67	3.33
1	4.56	3.89	3.67
5	3.89	4	2.67
1	2.56	2.44	2.22
2	2.89	3.11	2.67
2	2.89	2.67	4.22
4	3.44	3.56	3.56
3	4.89	4.56	4.56
4	4.56	3.78	4
2	3.67	3.67	3.67
1	4	3.44	3.78
4	4.44	3.33	4.89
2	2.22	1.78	1.67
1	3.11	3.11	3.13
3	4.11	2.89	3.33
3	2.44	2.78	3.44
2	4.33	3.78	3.67
3	4.33	4.56	3.56
2	2.44	3.22	3.67
2	2.22	2.11	2.33
3	3.11	3.11	2.78
2	2.44	2.56	2.44
3	2.56	2.89	2.89
2	3.67	2.67	2.78
4	2.78	3	3.44
3	3.22	3.67	2.89
4	3	2.78	2.67
7	3.44	2.78	2.56
2	3	3.11	3.56
1	4.5	4.11	4.56
1	4.22	3.78	4.78
2	2.56	2.67	3
2	4.11	3	3.56
1	1.11	1	4
1	3.22	3.22	4.67
1	1.78	3.44	3.44
2	1.22	1.67	2.44
6	3.11	3.89	1.78
5	2.11	2.44	2.22
1	3.11	3.67	2.78
3	1.89	1.78	2.44
2	3.33	2.11	2.89
5	2.78	3.56	1.89
4	4.44	3	4.56
4	2.11	2.22	2.78
2	3.11	3	4.56
3	1.44	2.67	3.33
2	3.22	3.33	3.78
1	2.56	4.11	3.44
2	3.11	2.78	3.56
2	1.78	2.44	3.67
2	2.56	2.56	4.56
1	4.22	4	3.89
2	2.89	2.89	3.67
3	4.33	3	3.67
2	3	2.75	4.44
4	2.78	3.67	2.78
3	3.22	3.11	3.11
3	3.22	2.88	2.78
4	3.78	4.11	4.33
3	3.22	4.13	4.11
3	2.11	2.11	3.67
2	4	3.78	3.67
1	3	3.67	4.11
2	4.67	3	4.22
1	3.56	2.56	3.89
3	3.56	3.89	4.78
2	3.67	2.11	2.33
2	2.56	2.25	4.67
7	4.11	3.11	1.11
2	3.33	3.78	3.33
3	3.44	3.33	3.11
3	3.33	3.33	4.11
3	3.78	3	3.67
3	5	4	3.67
2	2.67	2.78	2.89
1	2.44	2.78	3.33
1	3.67	4.78	4.33
3	2	4.56	2.22
3	3.67	3.78	3.89
4	2.67	2.67	2.44
1	2.89	3	3.44
2	3.22	3.22	3.67
2	2.78	2.11	3
4	2.89	3.33	1.78
6	4	3.89	3.67
6	1.89	1.56	2.78
5	3.89	3.33	2.33
2	3.33	3	3.11
1	3.88	3.5	3.5
2	3.44	4.33	4.56
2	1.89	2.89	3.5
2	4	3.33	3.44
2	3.56	3.44	3.67
5	4	3.44	2.56
2	2.78	2.56	3.67
4	3.33	3.33	3.22
4	3.89	3	3.56
2	3.67	3.33	4.89
2	2.78	2.78	2.78
2	2.78	2.44	3.33
1	1.11	2	3.11
3	2.78	3.56	2.78
2	4	3.67	4.78
1	4.11	3.33	4.22
3	2.89	3.78	2.56
4	2.89	3.22	3.56
4	3	3.44	3.78
2	3.22	3.44	4.56
6	3	3.67	3.22
2	2.44	2.78	2.78
2	3	3.67	3
2	2.89	2.78	3.22
2	4	3.11	3.78
2	3.78	3.56	3.67
4	4	3.11	1.44
2	3.22	2.11	3.44
3	3.33	3.22	3.89
3	3.33	3.78	2.22
1	3.56	2.33	2.67
4	2.67	3	1.89
1	2.44	2.78	3.78
1	2.11	2	2.33
4	3.67	2.89	2.78
1	3.44	2.33	3.44
6	3.89	3.22	3.22
2	2	2.22	2.78
2	3.11	3.56	3.56
1	3.11	2.11	1.78
4	4.22	3.89	4.44
2	3.33	3.78	3.56
1	2.11	3.44	2.89
5	3.22	2.11	2.89
5	3	2.44	2.78
6	1.56	1.33	1.78
2	3.33	2.67	3.22
4	2.22	4.22	5
1	3.11	2.89	2.22
3	2.89	2.89	2.44
2	3.89	2.89	2.78
2	2.44	1.78	1.56
3	2.56	3.44	3.89
6	2.11	2.22	4.11
1	2.33	1.78	3.67
2	2.56	3	4.56
2	3.89	3.89	3.88
1	2.89	2.56	2.56
2	2.89	3	3.11
4	2.89	3.11	3.44
2	3.67	3	3
2	2.56	2.89	3.22
1	3.33	2.56	3.22
2	2	3.11	3.44
7	3	3.63	2.75
1	4.44	3.67	4.67
6	1.89	3.11	1.44
1	4.33	3.89	4.33
1	3.22	2.56	2.67
2	2.44	3	4.33
4	1.44	3.67	3.11
5	4.11	4.11	4
1	4.89	2.89	3.67
4	2.78	2.78	2.22
3	3.89	3.56	3.89
2	3.89	3.56	3.89
4	2.22	2.67	3
3	2.44	2.44	3.22
2	4.22	2.67	3.11
4	3.33	4.11	2.22
4	3.67	3.67	3.78
2	3.78	2.33	3
2	3.11	3.22	3.67
4	2.78	3.44	3.33
4	1.22	2.22	1.67
2	3.89	3.22	2.56
3	2.56	3.11	3.44
5	2.89	4.11	1.89
5	4.44	3.89	3.78
2	4.67	2.67	3.67
2	2.78	2.78	2.78
3	3.22	3.11	2.67
2	3.78	2.89	3
1	4.11	2.22	4.11
2	2.67	3.78	3.78
2	3.44	3.22	3.25
2	2.78	2	3.67
4	3.11	3.56	2.44
2	3.11	3.22	3.44
4	4.22	3.22	3.22
1	3.67	2.78	4.33
4	3.11	4	3.33
2	4.89	4.89	4.5
3	2.11	2.11	5
2	2.44	3.44	3.11
6	5	4.44	2.67
4	2.78	3.11	2.78
2	2.33	2.56	2.44
2	2.89	2.67	2.89
1	3.78	2.22	4.11
4	3.44	3.11	3
3	3.78	2.89	3.67
2	3.11	2.89	2.67
6	3.11	3.67	3.33
2	4	4.44	4
2	1.67	1.56	2.78
4	3.22	3.22	3.22
2	4.11	3.22	3.78
4	4.22	3.44	3.67
4	3.11	3.25	3.44
1	3.22	3.22	4.11
2	3.22	3.11	3.38
1	3	2.44	3.78
2	3	3	2.89
2	3.11	4.11	3
4	3.78	3.89	4.33
6	2.11	2.78	1.78
2	2.89	2.78	3.44
2	3.33	2.33	4.44
5	3.44	3.33	1.11
2	4.22	3.89	4.56
2	2.11	2.56	4.22
2	2.22	3.22	2.78
2	3	2.67	3.56
3	3.11	3.33	4.22
2	2.78	1.89	3
4	3.11	3.33	3.67
1	3.33	2.22	4.67
2	3.89	2.44	2.78
4	3	2.89	1.33
2	2.89	3.78	4.22
6	4.44	4.89	2.67
2	3.67	2.78	4.11
7	3.88	4.44	3.38
2	3.22	4.56	4.78
3	4.22	4.67	4.67
5	3.56	3.44	3.22
2	3.56	3.33	3.33
3	4.67	3.22	4.22
4	3.44	3.78	4.11
5	3.5	4	1.78
2	2.44	2.22	2.78
2	1.22	2.33	3.11
3	3.78	3.22	3.33
1	5	3.67	5
5	2	2.78	3.56
2	4.78	3.89	3.22
6	3	4.67	3.78
5	3.33	4.11	4.56
6	2.56	3.33	1.56
3	2.44	2.44	1.89
2	3.11	3.33	3.89
3	2.11	3.11	2.78
2	3.22	3.11	2
3	1.44	2.63	2.33
4	4.44	2	3.89
3	3	2.89	3.67
2	4.67	4.44	4.56
1	2.44	2.11	4.78
2	4.22	4	3.67
2	2.33	2.63	3.22
3	3.67	2.78	3.33
1	2.33	2.78	4.11
2	2.33	2.33	2.11
4	3	2.89	2.44
2	3	3.44	3.44
1	3.56	4	3.44
2	2.44	2.33	2.33
2	4.11	2.33	3
5	3.22	2.78	1.89
1	4.78	3.44	3.44
2	2.44	3	3.11
2	3.22	4.22	3.22
4	3.78	3.78	4
2	2.11	2.33	3.44
4	1.44	3.22	1.78
4	3.33	3.33	2.89
2	2.56	2.22	3.33
3	3.78	3.22	3.44
1	3.11	3.78	3.33
3	3.43	3.22	3.44
7	1.78	4.78	2.89
3	2	1.67	2.11
6	3	3.56	2.11
2	3.89	3.22	3.56
4	2.89	3.22	3.11
6	4.22	4	2.78
3	2.33	3.44	3.11
6	4	3.89	1.56
2	2.78	3.11	4.56
4	3.11	3.44	3.22
2	3.89	3.11	4.33
4	2.33	4	4.89
2	3.44	3.44	3.44
6	4.11	4.22	3.11
7	5	5	4.56
2	3.22	2.44	2.22
1	4.22	3.78	3.22
3	3.89	2.78	4.11
7	3.22	4	2.67
5	3	3.22	2.22
3	2.67	3	2.22
2	3	2.78	3.78
2	2.89	2.56	3
3	4.11	3.89	4.11
6	2.56	2.67	1.56
3	3.22	2.44	2.56
2	2.78	2.89	2.78
4	3.89	3.78	3.11
3	3.22	3.22	3.22
4	3.22	2.89	2.78
2	2.89	2.44	2.22
2	3.89	3.89	3.67
3	3.33	2.33	3.22
6	2.56	2.56	2.11
2	2.89	3.44	4.67
4	2.33	2	1.78
2	3.11	2.67	3.67
2	3	3.33	3.44
7	3.5	3.89	2.56
2	2.44	2.78	1.89
3	2.56	3.44	3.44
5	2.33	1.89	1.89
2	3.33	2.56	3.67
3	3.89	3.25	2.33
3	2.67	2.22	3.33
3	2.78	2.89	4.22
2	3.22	3.22	3.33
5	3.67	3.44	2.78
2	4.56	3.89	4.11
1	1.78	1.78	4.33
4	4.44	2.89	2
4	2.89	3.67	3.78
2	3	3.33	2.44
3	2.78	2.22	1
5	3.44	3.33	3.22
4	3.56	4.78	4.11
3	2.67	2.11	2.67
3	2.78	3.56	3.44
4	1.22	1.89	2.11
3	3.33	3.33	3.63
1	2.44	2.78	2.78
2	2.56	3.22	4
2	2	2.44	1.89
4	2.11	2.67	1.78
1	3.89	3.33	3.44
5	3.33	2.22	2.22
3	2.67	2.11	4.11
2	2.22	2.56	2.33
1	3	2.44	3.22
2	4	2.67	4.22
2	3.67	3.56	4
2	1.67	3.56	3.67
2	3.78	3.11	2.89
3	1.56	2.33	3
6	2.33	4.22	1.67
3	3	3.44	2.33
2	2.44	2.67	2.44
2	3.78	3	3.22
2	3	2.88	2.78
2	2.22	2.78	3
5	3.44	3.89	3
1	3.67	2.78	1.78
5	3	3.63	2
3	3	3.78	3.89
1	2.22	3.33	4.33
1	3	3.67	3.67
5	2.67	3.44	2.67
2	3.11	3.56	2.89
2	2	3.11	3.11
3	3.22	3.33	3.56
2	2.44	2.44	4.67
1	3.56	2.89	4.67
2	3.44	3.22	3.11
5	2.78	2.89	2.67
2	3.78	2.78	3.22
3	3.56	3.56	3.78
1	1.78	1.89	2.67
3	2.56	2.78	2.67
3	3.78	3.22	3.44
2	2.33	3.78	4.22
5	3.44	3.56	3.11
2	4	3.22	3.78
2	2.44	2	3.33
2	2.22	2.78	2.56
1	5	3.33	5
5	2.44	2.22	2.33
2	4.44	3.78	4.22
4	2.22	2.56	2.89
2	2.89	2.78	3.56
2	4.11	4	4
2	2.33	3	4
2	2.11	3.11	2.78
2	2.89	2.44	2.11
6	4.11	4	4
6	4	4.25	2.44
2	2.11	2.11	2.67
4	2.33	1.89	2.44
5	2.78	2.78	3.56
2	3.67	3.56	4.22
2	2.89	3.22	3.89
1	3.78	3.11	2.33
4	2	2.33	2.44
2	1.89	2.33	2.22
5	4	3.11	2.67
1	3.11	1.44	3.44
2	3.11	3.11	2.89
4	3.78	4.11	2.89
1	4.67	4.44	4.56
2	3.67	3	3
2	2.44	2.67	3.11
2	2.11	2.33	4
7	2.11	4.33	1.22
3	3.89	3.33	3.22
2	1.78	3.44	3.22
3	3.44	3.22	4.11
1	3.89	2.11	4
3	2.22	2.22	2
5	3	3.33	4
2	2.22	2.33	2.33
1	3.78	3.22	4.33
2	2.33	2.22	1.89
5	3.44	3.67	3.67
2	2.78	2.44	4.33
2	4.56	1.89	2.89
2	2.44	1.11	3.89
2	1.78	2	3.78
2	3.33	3.33	4.89
1	3.44	3.22	3.33
4	3.56	4.33	2.44
3	1.67	1.56	1.67
2	4.33	3.11	3.67
4	1.89	3.44	3.67
7	3.33	3.67	3.44
2	3.11	2.22	3.22
4	3.67	4.22	2.33
6	2.67	3.22	4.56
5	4.56	4	2.22
1	4	2.56	4.33
2	3.33	2.67	2.11
1	2.22	3.11	3.44
6	2	2.56	2.33
6	3.11	3.33	2.11
6	1.78	3.89	1.22
3	3.33	3.22	3.22
1	1.89	1.89	2.44
2	2.78	2.78	4.44
4	3.11	3	3
1	3.89	3.22	4.44
1	2.78	3	2.78
6	2.11	3.11	1.44
1	1.56	1.89	2.44
2	2.67	2.56	2.67
2	2.89	2.56	2.56
2	4	4.11	3.89
3	4	4	4.44
2	2.67	2.33	4.56
2	3.56	3.11	4.44
2	2.78	2.67	2.33
2	2	2.33	2.67
1	2.11	3	4.11
5	3.22	4	3.22
5	3.56	2.89	2.11
2	4.11	4.11	4.11
1	2.33	2.89	2.89
2	1.89	1.67	2.22
2	4.11	4	3.78
3	2.89	3.67	4.33
2	3	2.33	1.89
1	3.11	3.44	3.89
2	3.33	3.22	3
2	3.44	3.44	3.78
3	3	3	2.44
6	2.44	3.67	2.44
1	3.22	2.11	4.33
4	2.33	1.89	2
6	3.22	2.78	2.89
3	3.78	2.78	2.44
1	4.44	2.44	2.33
2	3.67	2.56	3.33
3	2.44	3	3.22
5	3.56	3.78	3.33
2	4.33	3.44	4
2	2.44	3.33	3.44
2	4.22	4	4
4	4	4	3.67
3	3	2.56	3.78
2	4.44	2.78	2.33
2	2.22	2.56	2.89
3	3.89	3.67	3.22
1	2.78	3.78	3.78
2	3.78	2.78	3.67
1	3	2.22	4
2	4.22	4.56	3.44
1	3	3.11	3.13
1	1.56	1.22	2.67
4	4	3.44	3.67
1	2.11	2.11	3.78
1	1.78	3.22	3.33
3	2.56	2.56	3.11
2	3.89	3.11	4
2	3.11	3	3.67
2	2.33	2	2.89
1	2.22	2.78	2.89
1	4.78	4.11	3.11
3	3.11	2.22	3.44
4	3.56	3.33	2.22
2	3.88	4.33	3.78
3	3.67	3.89	3.78
2	1.22	1.89	2.89
2	3.67	3.33	2.22
2	2.56	2.33	2.78
2	4.56	4.11	3.67
2	2.11	3.67	3.67
2	3.56	3.56	4.11
2	4.22	4.22	4.44
1	4.11	3.44	2.78
3	2.56	1.56	3
3	3.33	1.78	2
4	2.88	3.11	3.44
4	3.56	3.56	3.44
2	4	4	4.22
6	1.67	4.33	3.44
6	3	4.22	1.78
1	4.11	3.56	3.67
1	3	3.44	4.11
2	4.33	4.33	4.33
3	4.44	3.11	3
2	4.44	3.56	3.56
1	3.22	3.33	4.33
6	2	2.11	3.67
2	3.22	3.67	4.33
6	2.56	4.56	3.11
1	3.56	3	4.78
1	4.56	3.56	4.67
3	4.33	4.11	3.22
2	4.89	4.56	4.78
3	1.89	3	2.89
3	3.11	4.33	3.33
5	1.67	1.44	3.67
2	2.22	2.67	3.89
3	4.89	3.33	3.44
2	3.56	3.22	4.89
2	4.22	4.11	3.67
4	3.67	3.67	3.67
2	2.33	3.11	4.67
1	3	3.22	4.56
2	1.78	1.78	1.78
2	3	3.33	4.22
6	3.56	2.22	3.44
1	2.78	3.33	3.22
2	3.44	3.89	3.67
6	2.89	4.44	2.78
4	4.11	4	4.33
2	4	2.78	2.56
5	2	3.89	3.33
2	1.89	4.11	3.56
2	3.89	4.22	4
2	3.56	3.44	3.44
1	3	2.44	3.22
4	3.11	4.78	4.33
4	1.67	2.67	1.89
1	2.67	2.78	2.78
4	3.33	3.22	2.56
4	4.67	4.33	3.56
3	3.22	2.89	1.89
2	3.33	2.33	2.56
5	1.67	2.89	3
1	4.22	3.33	3.89
2	4.11	3.89	4.22
5	2.44	3.33	1.89
2	1.67	2.33	4.44
4	2.56	2.89	3.89
2	3.11	2.89	3.44
2	4.33	3.89	4.33
2	2.67	2.89	3.11
4	2.56	2.44	3.67
3	2.13	2	2.13
2	3.56	3.78	3.89
2	2.33	2.33	4.78
2	4.56	4.56	4.67
4	3.22	4.56	4.11
1	3	2.56	3
2	2.22	2.22	3.22
4	2.78	2.78	2.78
2	4	3.22	3.78
3	4	3.44	4
2	3.33	2.67	2.33
4	2.22	2.44	3.11
2	4.67	2.33	3.33
5	3.11	3.56	2.89
1	1.5	4.22	3.11
2	3.67	2.56	4
3	3.22	3	3.44
1	3.89	4.11	4.44
2	3.11	3.67	3.33
2	4.44	3.33	4
2	3	3.44	3.38
4	3	4.11	3.44
3	3	2.78	3.33
6	2.67	2.67	3.56
1	3.78	4.44	3.89
1	2.56	2.5	2.56
5	4.33	3.78	3.67
2	3.67	3.33	4.22
2	3.44	2.89	3
2	3.22	3.44	3.67
4	2.67	2.44	2.56
2	3.89	3.33	3
2	1.78	3.44	4
3	2.44	3.56	4.22
1	3	2.89	3.22
2	3.78	3.22	3.33
7	4.33	4.89	2.56
1	3.67	3.22	4.44
5	3.67	3	2
2	4.22	4.11	3
3	3	2.67	2.44
3	3.33	3.78	3.44
3	2.67	3	4.11
2	3.89	3.89	3.44
3	2.78	3.44	3.67
5	3	4.11	3.11
1	1.67	2.33	4
6	4.78	4.11	3.11
1	3.78	3.56	4
1	3.56	2.89	3.56
2	3.22	3.22	2
2	2.89	2.89	4.44
5	4	4.33	3.44
6	3	4	2.89
2	2.44	4.22	3.78
1	3.88	2.88	4.63
4	4	4	3
3	3.89	3.56	4.11
2	2.56	2.56	3
4	1.89	2.56	2.44
4	4.33	4.33	4.33
2	2.78	3.22	3.44
2	2.22	2.33	3.11
6	3.11	3.78	2.11
1	4.56	4.22	4.44
2	3.56	1.89	4
2	3.56	3.56	3.67
2	3.11	3.44	3.44
2	1.89	3.67	3.13
3	4.22	3.78	3.44
4	4.56	4.67	3.44
4	3	2.67	2.89
3	1.67	2.44	4
1	4	4	3.89
1	4.33	4.14	4.75
2	4.67	3.11	3.11
4	3.22	2.89	2.44
1	2.89	3.22	2.44
2	4.56	3.67	3.33
2	3.78	4.11	3.78
2	3	3.11	3.67
1	3	2.78	3.33
2	3.78	3.22	4.44
6	3.78	3.11	4.11
2	3.89	4.78	3.44
2	5	4.22	3.33
2	1.78	2.67	2.22
2	3.11	2.33	2.11
2	1.67	1.78	4.11
1	3.75	3.11	3.22
6	3.33	4.33	4.33
2	2.56	2.11	4.33
1	2.67	2.89	3.44
5	3	3.78	3.22
2	4.11	3.78	3.44
4	3	3.89	3.56
5	3.5	3	1.22
2	3.56	3.33	2.44
6	2	2.33	1.33
3	3.11	3.89	4.44
2	1.44	1.78	4.44
2	3.11	2.89	3.38
1	2.78	1.56	4.22
5	1.44	2.78	1.22
4	2.56	3.56	2.67
2	3.11	3.89	2.89
1	1.67	3.22	2.78
1	2.44	3.13	4.22
4	4.22	4.11	3.67
2	2.22	4.11	4.44
2	2.56	3.56	3.78
2	3.67	4.11	3.67
1	4	3.78	4.56
2	2.67	2.56	2.33
3	1.78	3.33	2.67
2	4.33	3.22	3.22
1	3.33	3.56	4.56
2	2.78	1.89	1.56
4	1.56	3	4.44
6	2.78	3.44	2.67
6	2.56	2.25	2
2	2.11	2.22	2.33
1	2.33	2.11	4.56
2	4.44	3.78	3.78
1	4	4	4
6	5	4.78	4.78
5	3.22	3.44	3.22
4	3.11	3.67	2.67
2	3.11	3.44	2.89
2	1.56	1.22	1.56
2	3.11	3	3.89
2	3.22	4	3.56
1	2.11	3.56	3.78
5	3.67	3.78	3.33
3	2.44	4.38	2.89
3	1.67	1	3
2	3.33	2.56	2.56
1	4.44	4.44	4.56
3	3	2	1.67
2	3.89	3.78	4.11
2	2.78	2.22	3.33
2	3.88	3.67	2.56
2	2.33	1.78	3.22
1	4.11	4.22	4.33
3	2.78	2.78	2.67
2	2.89	2.78	3.44
2	3.89	3.67	3.78
2	3	2.89	4.22
1	3.11	2.67	2.89
2	3.63	2.63	3.88
2	3	2.89	3.56
3	3.11	4	4.44
4	3.22	3.89	4
2	4.44	4	4
2	3.33	2.44	2.44
2	2.78	2.67	2.89
2	4	2.89	3.67
3	3.22	2.78	4.11
3	3.44	3.11	3.33
2	4.11	3.56	3.22
1	4.44	4.56	4.78
2	2.33	2	3.44
2	4.22	2.78	3.56
5	2.33	1.56	2
4	3.56	3.22	2.78
2	4.25	4.22	3.89
3	3.33	3.33	3.56
4	4.22	3.89	3.11
2	3.67	2.78	2.44
6	2.67	2.75	2.56
2	3.89	3.78	3.67
3	4.78	3.89	3.67
1	1.89	2.11	3.44
2	4.67	3.44	2.56
2	2.67	2.78	2.56
2	3.44	4	3.78
3	4	3.44	4.44
4	2.67	4.56	3.56
2	2.89	1.33	2.67
3	1.89	2.89	2.33
2	3	3.33	3.33
2	2.78	2.89	2.67
6	1.89	2.11	3.67
5	2.67	3.33	2
3	3.78	4	4
3	3.33	3.44	4.44
2	3.33	3.44	4
2	3.44	3	3.33
3	4	3.56	4.22
2	2.89	3.11	3.89
1	1.22	2	2.89
2	2.56	3.22	4.56
2	2.78	2.67	3.11
6	4.56	4.11	2.78
2	2.67	3.11	4.22
4	2.56	2.22	1.67
2	3.22	3.11	3.11
6	4.44	4.11	1.78
2	4.67	3.78	4.67
4	3.56	3.33	3.78
2	2.56	3.56	4
2	2.78	3.44	3.11
2	3.89	3.33	4.11
7	3.11	3.89	1.89
2	2	3.44	4.22
2	4	3.56	3.89
1	3.22	2.67	2.67
2	4.11	3.67	2.63
1	3.67	3.67	3.33
3	3.13	3.11	3.44
4	3	2.78	3.11
1	4	3.78	2.89
2	3.44	2.56	3.33
2	4.22	4	3.67
2	3.22	3.11	3.22
5	1.89	3.67	3.67
4	2	1.78	1.78
1	3.22	3	3.89
5	2.11	2.11	3.56
1	3.89	3.78	3.56
5	3.78	3.44	2.78
2	1.44	1.67	3
4	2.25	2.5	3.13
2	4.56	3.56	4.11
2	4.22	4.33	4.33
1	1.89	2.89	4.25
5	2.22	2.67	3.22
2	4.11	3.11	3.67
7	4.56	4.67	4.11
4	3.33	3.78	3.78
3	3.22	3	2.44
1	2.56	3	3.22
2	3.78	3.67	3.56
2	3.67	3.67	3.56
3	4	3.33	2.89
2	3.33	3.44	3.78
5	2.78	2.44	2.56
2	4.67	3.56	4.11
2	3.11	4	3.56
3	4.67	4.67	4.33
5	3.56	3.56	2.33
5	2.11	2.89	3.22
2	3	2.89	3.89
3	3.56	3.78	3.44
4	2.33	4.33	3.11
2	4.56	4.44	4.5
2	3.89	3.67	2.67
3	3.22	3.44	2.89
3	2.89	3.44	4.33
4	4	3.67	2.78
2	3.89	3.67	3.11
5	2.33	3.44	2.78
4	4.38	4	4.25
2	3.11	2.44	2.67
2	2.67	2.78	2.44
2	2.78	2.67	3.56
1	1.78	2.22	3.56
1	2.11	2	2.11
2	3.11	3.11	4.22
2	2.78	3.22	4.44
6	3.67	4.44	1.56
2	3.78	3.56	3.33
2	3.33	3.33	3.11
4	4.88	3.78	3
3	4.22	3.56	3.44
1	4	3.11	3.67
2	3	3.67	3.78
2	3.56	3.33	2.67
6	3.44	4.11	2
2	2.78	2.89	2.44
6	4.33	4.56	4.11
2	4.11	3.89	3.78
1	3.33	3.44	1.44
6	4.67	4.44	4.44
2	2.33	2.56	4
2	3.13	3.25	3.67
1	3.22	3.22	3.67
1	2.67	2	3.78
3	3.67	3.56	4.56
3	3.78	3.33	2.33
6	2.67	4.11	1.67
4	2.56	1	1.56
4	4.44	4.56	3.78
3	3.56	3.11	3.44
3	2.75	3.78	3.67
4	2.44	3.22	4.67
2	3.89	3.67	3.44
1	4.22	3.56	3.78
3	3.67	3	3.22
3	2.33	2.22	2.78
1	2.11	2.56	2.89
2	3.67	3.78	3.22
4	4.56	3.89	4.11
2	4.22	3.44	3.89
2	4.67	4.22	4.89
2	2.89	2.22	3.33
4	3.67	3.67	3.67
1	2.56	3.67	2.75
4	2.78	3.33	2.89
2	2.33	2.67	3.22
4	3.33	3	3.22
6	2.44	2.89	2.33
1	3.67	3.33	3.56
4	3.78	3.44	3.11
2	3.56	3.89	4.67
3	3.11	3.22	3
2	2.78	2.89	3.44
1	3.56	4	3.56
4	3	3	3
4	3.25	3.11	3.22
1	2.33	2.11	5
2	2.44	2.33	2.33
7	4.44	4.56	2.33
6	4	3.56	2.89
1	3.44	2.44	2.44
5	3.22	3.22	5
5	5	4.11	3.56
3	2.89	3.22	2.22
2	4.33	3.56	3.78
2	2.33	2.67	3.89
2	4.11	2.56	2.13
2	3.67	3.44	4.22
3	2.11	3	3.44
1	3	2.89	3
2	3.78	3.56	3.44
2	3.33	4.44	3.78
2	3.44	3.22	3.89
2	2.89	2.56	2.33
4	4.33	4.56	3.33
1	4.11	2.5	4.56
2	3.11	3.33	3.11
6	4.56	4.44	3.78
1	3.78	3.89	4.33
3	3.38	3.38	2.75
4	2.78	2.67	3.44
6	2.89	4.67	1.44
3	2.11	2.33	2.89
2	2.56	2.56	3.56
1	3.56	2.88	4.38
4	4.11	4	3.11
4	4.78	3.78	4
2	3.67	3.33	2.56
4	3.89	2.11	2.78
1	3.56	3	3.56
2	2	1.67	2.33
6	2.89	3.22	2.44
2	2.44	1.33	1.89
2	4.44	3.89	4.22
7	3.44	3.89	2.44
1	2.78	2.22	3.22
2	2.33	1.78	1.56
3	2.22	2.89	2.56
2	1.89	3.22	2.89
1	3.89	4	4.67
3	2.33	2.56	3.33
1	3.11	2.44	4
2	2.11	2.89	2.89
2	2.56	3.56	2.78
3	1.78	2.89	3.22
1	4.13	3.5	3.5
4	4.78	3.56	4.22
7	4.78	4.89	5
2	2.56	2.56	3.11
4	3	3	3
3	3.11	3.22	3.78
2	2.78	2.67	3.56
3	2.33	2.67	4.22
5	2	2.22	2
2	4.44	2	2
5	3.44	3.11	2.22
4	3.33	3.11	3.11
3	3.67	3.33	3.22
6	3.22	3.67	2.22
1	4	3.89	3.67
2	1.78	2.67	1.78
2	3.33	2.67	1.78
3	3.89	2.78	1.89
2	3.11	3	2.22
5	2.22	2.44	3.89
1	1.5	1.63	4.13
2	4.11	2.56	2.44
3	4	3.56	3.56
2	3.78	3.67	3.67
2	3.89	3.11	4.22
1	3.33	2.67	2.78
2	3	3	3.44
1	3.89	3.56	3.67
1	2.78	2.67	3.22
1	1	1.44	3.22
7	3.78	2	1.78
1	4.22	3.22	4.78
2	3.44	2.56	1.44
2	2.22	2.44	2.33
5	3	2.56	3.56
4	2.56	2.22	2.33
3	3	2.89	2.89
2	3.11	3.22	2.89
3	3.78	3.78	4.11
4	3.44	3.33	3.33
6	4.11	4	3.56
4	3.89	3.56	3.22
4	2.89	2.78	2.56
3	3.44	3.56	2.89
5	3.33	3.44	2.78
2	2	2.67	3.56
1	3.56	3.33	3.11
2	4.33	3.44	3.56
2	3	3.67	3.33
6	4.33	4.33	3.56
6	2.67	3.33	2.11
5	2.44	3.67	2.44
2	3.22	3.33	2.44
1	2.56	3.56	3.56
2	3.33	3.33	3.44
1	4.33	4.11	4.11
2	3.33	3.56	3.56
3	3.11	3	3.33
2	2.22	3.22	4.89
2	3.56	3.67	3.56
2	3.33	3.89	3.56
1	3.56	3.22	2.89
5	2.63	3	2.38
2	2.33	3.33	3.11
1	4.11	3	3.11
2	2.67	2.67	3.11
2	4.78	4.33	3.33
6	2.89	3.89	2.13
3	4.33	3.89	3.89
2	4.67	4.67	4.67
2	2.67	3.44	3.89
2	4.22	3.56	2.89
2	2.89	2.22	2
2	1.89	3.44	3.44
2	3	2.89	3.89
4	2.78	3.56	5
2	3.78	3.56	3.89
3	2.56	2.33	3.78
6	4.22	4.56	3.78
3	3.22	3.56	3.67
2	2	1.67	2.44
2	2	1.78	2.78
3	2	2.56	3.44
2	3	3.78	3.11
6	3.33	3.44	2.75
2	2.89	2.88	2.44
6	2.89	3.11	1.33
3	2.67	2.11	2
1	3.44	3.22	4.22
2	3	3	2.67
2	4.22	3.89	3.89
4	4	3.89	2.56
4	3.44	3	2
2	4.5	3.11	3.67
4	3.89	2.67	2.67
3	2.67	1.78	1.67
1	3	3.22	3.89
5	3	2.44	2.44
3	2.78	2.67	2.56
6	2.22	3.67	1.11
2	3.11	3.33	4
3	4	3.89	4
1	3.44	4.11	4
3	1.89	2.78	3.89
2	2.89	2.89	2.89
4	2.78	2.22	1.33
3	3.44	2.78	2.44
7	4.44	3.89	1.89
3	2.67	2.5	2.11
1	3.78	2.33	4.11
1	3.89	3.33	3.11
3	2.44	1.89	1.67
2	2.33	3.56	4.11
2	3.33	3.22	2.89
4	2.44	3.67	3.67
1	2.22	2.89	4.22
2	2	2.56	3.33
2	3	2.89	3
5	3.22	3.22	2.56
1	2.44	2.44	2.78
2	4.33	2.78	4.33
2	3.67	3.38	3.67
4	4.67	4.56	3.33
4	3.56	3.78	3.78
2	2.22	3.11	2.67
1	3.33	2.33	3
2	3.56	3	3
4	3.33	2.44	4
3	3.22	3.11	3.11
3	3.11	3	4.22
5	2.89	3.11	2.22
3	3.78	3.67	4.44
4	2.78	3.67	3.89
3	2.22	2.89	2.67
3	3.33	3.11	2.33
2	3.22	2.89	2.22
2	2.78	3	3.33
1	4.13	4	4.13
5	3.44	3.44	3.33
4	2.89	2.78	2.56
2	1.56	2.33	3.22
2	3.22	3.78	3
2	4.11	4.33	4.33
2	2.89	3.44	3.56
1	3.11	2.78	3.33
2	3	2.44	2.56
3	3.22	2.78	4.33
3	3.33	3.11	2.33
3	2.78	3.67	4.11
3	3.11	3.33	3.67
2	3.33	3.22	3.11
1	3	2.33	3.78
2	4	4.44	3.78
3	3.78	3.67	3.89
3	4.33	3.56	3.22
2	2.56	2.44	3.33
3	3.11	3.67	3.89
1	2.78	2.78	4.11
4	3.56	3.33	3.33
1	4.78	3.22	3
4	2.44	2.78	2
3	4.11	3.33	3.44
5	3.78	3.89	3.44
2	2.33	3.67	2.63
4	3.67	3.56	3.11
6	4	3.22	2.33
5	3.78	3.78	2.89
2	2.33	2.78	3.22
2	4.22	3.78	4.22
2	2.89	2.22	3.22
3	3.89	3.78	3.89
2	3.78	3.22	3.78
5	1.44	2.22	2.78
2	3.38	3.67	3.11
3	4.11	4	3.89
1	1.78	1.78	3.44
2	5	3.56	4.11
2	3.22	3.22	3.44
2	3.67	3.56	4.22
2	3	3.78	4
3	3.33	3.11	2.89
2	1.56	1.44	1.56
1	3.56	3.67	3.67
1	2.78	3.33	3.22
1	2.22	2.44	3.56
1	4.33	2.78	3.33
4	3.78	2.89	3.11
2	3.22	3.44	3
1	2.22	3.22	2.67
3	4.25	3.78	3
3	2.56	2.78	2.67
2	2.11	2.11	2.22
3	2.78	3.44	3.67
1	2.11	2.22	3.67
2	2.33	2.22	2.44
2	2.67	3.22	3.67
4	3.22	2.89	2.67
2	2.78	2.22	3.44
1	1.56	1.67	3
1	3.78	3.56	3.22
2	2.11	2.11	2.56
2	3.33	4	3.22
2	3.89	3.33	3.22
2	1.89	2.67	3.22
3	2.67	2	2.78
4	1.78	2.56	3.44
2	4	2.67	2.33
4	3.5	2.67	2.22
1	4.11	3.13	4.63
2	3.56	3.22	3.56
4	3.33	3.33	3.22
3	3.56	3.56	3.22
3	2.22	3.56	2.67
3	4.33	4	4
1	1.78	2.22	3.56
2	3.56	3.56	3.56
2	2.56	2.78	2
4	4.33	4.33	4.33
1	2.44	3	2.44
1	3.44	3.56	4
2	1.89	1.89	4
1	2.44	2.78	4.33
3	4.22	3	2.67
6	3.22	4.33	2.11
3	2.44	2.44	2.56
2	2.33	3.11	2
6	3.44	3.89	3
4	4	3.22	2.33
5	3.44	2.78	2.89
2	3.22	3.11	3.56
2	3.78	2.67	3.44
6	3.22	3.67	3.11
4	3	3.22	2.13
3	4.11	3.44	2.44
2	3.56	2.78	3.78
3	2.89	3	2.89
2	2.89	2.78	2.89
3	4.11	3.67	2.44
3	3.33	3.78	3.78
3	3.22	3.22	2.56
2	4.78	4.33	2.78
1	2	2.67	5
1	2.44	2.67	3.33
3	3.67	3.11	2.56
6	1.89	3.33	2.11
2	3.33	3.22	3.33
4	3.44	3	3
3	3.56	3.56	3.11
6	2.67	3.11	3.44
4	3.67	3.33	4.33
3	2.78	3	2.33
2	3.56	2.89	2.56
6	4.56	4.44	3.33
1	3.44	3.33	3.67
4	3	4	5
4	2	3.63	1.33
2	4.89	2.44	2.89
6	3.11	3.22	1.44
3	4.78	3	2.33
2	3.67	3.67	3.67
3	2.44	3.56	3.67
3	2.78	2.33	2.22
1	3.56	3	4.44
2	3.89	3.67	3.33
3	3.56	4.33	4.67
2	3.22	3.11	3.22
2	1.56	2.78	2.11
2	2.33	2.11	3
2	2.56	2.89	4
1	3.67	3.89	3
4	1.44	2.44	2.78
2	1.89	1.33	2.56
4	3.11	3	3
1	4.56	3.11	4.67
5	2.44	3.56	2.56
2	3.22	3.11	3.11
1	3.44	3.67	4.11
2	2.44	2.78	3.67
2	3.89	3.78	4
2	3.33	3.44	4
2	3.56	3.33	2.78
2	2.89	2	2.33
3	3.78	2.33	1.89
1	4.89	4.22	4.33
3	3.33	3.11	3
2	2.11	1.67	1.22
2	4.11	4	3.89
2	3.33	3.67	3
2	3.22	2.89	2.56
4	2.67	2.44	3.67
1	2.33	2.89	3
3	3.44	2.89	4
3	4.22	3	3.33
2	3.44	3.44	3.89
2	2.78	3.22	3.33
3	3.78	3.89	2.56
2	4.11	3.33	3.44
4	2.67	2.44	2.67
3	3.78	3.33	3.11
2	3.56	3.33	4.44
3	3.89	3.56	3.44
2	2.78	3.78	3.22
5	3.78	3.78	3.78
4	3.33	3.78	4.33
1	4.33	2.33	4.11
2	3.22	2.33	2.78
6	2.67	2.78	1.33
3	3.22	3	3.78
4	1.33	3.22	3.44
1	3.44	3.33	4.33
4	4.33	3.78	3.44
2	4.33	3.22	2.44
2	3	4.11	4
6	2.11	4.11	1.33
2	3.89	3.33	3.11
4	1.67	2.56	2.33
3	2.67	3.44	3.11
1	4.11	3.67	4.33
3	3.56	4	3.33
3	3.33	2.89	3
3	3.11	3.44	3.22
2	4.67	3.5	3.44
3	3.11	2.89	3.56
7	3.56	3.56	2.78
4	3.89	3.89	3.22
3	2.67	2.44	2.44
2	2.56	3.22	3.11
3	3.33	3.44	3.78
2	4.44	4.44	4.56
6	3.33	4.44	2.11
3	2.22	2.33	2
4	3	3.33	3.22
2	3.56	3.44	2.78
1	2.22	3.22	3.44
4	2.78	2.78	3.78
2	3.89	3.89	3.56
3	2.33	2.78	2.44
3	3.67	2.78	3.67
1	2.89	3.33	3
1	3.33	3.22	3.11
4	2.67	2.44	2.67
1	3.78	3.33	3.56
2	4.11	3.56	4.56
1	2.67	2.22	3.78
4	2.89	3.67	3.89
6	3.44	3.22	3.22
2	3	2.78	3
1	2.11	2	4.56
4	2	4.33	3.56
1	1.33	1.33	1.89
4	4.56	4.22	4.67
6	4	4.44	1.22
2	2.44	2.67	3.33
3	2.78	3	3.78
3	3.89	3.33	2.56
1	1.67	3.67	4.89
3	3.67	3.44	2.75
6	3.33	3.33	3.22
2	3.33	3	3.44
6	4.11	3.11	2.11
5	4.22	3.56	3.11
2	4.33	4.11	4.11
4	3.22	3.78	3.89
4	3.22	2.44	2
2	4	2.22	3.33
3	4.11	3.11	3
4	2.89	3.67	4.56
2	3.22	2.67	2.22
1	3.78	3.11	2.33
3	3.89	3.67	4
1	4.44	2.44	4.56
3	2	2.33	2.89
2	2.67	2.67	2.78
6	4.56	3.56	4.11
2	2.44	2.56	2.33
4	3	3	3
1	2.67	2.67	3.75
4	3.22	3.22	2
2	3.11	3.67	4
3	3.56	3.33	2.67
2	3.67	2.67	3.11
[truncated: 12,179 more rows]

## Sheet: Figure 4
political ideology	human	nonhuman
5	9.66667	1.85714
4	9.77778	1.71429
2	9.77778	1.71429
4	10.5556	0.714286
3	10	1.42857
4	7.77778	4.28571
4	11.1111	0
2	5.77778	6.85714
4	6.66667	5.71429
2	10	1.42857
6	9.44444	2.14286
7	9.44444	2.14286
4	10.3333	1
4	11.1111	0
7	11.1111	0
4	9.44444	2.14286
3	10.2222	1.14286
2	0	14.2857
2	0	14.2857
5	11.1111	0
6	10.3333	1
3	3.33333	10
2	10.8889	0.285714
3	7.22222	5
5	7.22222	5
2	7	5.28571
2	8.33333	3.57143
4	6.66667	5.71429
2	11.1111	0
6	10	1.42857
4	5.55556	7.14286
5	7.55556	4.57143
3	5	7.85714
4	11.1111	0
3	10	1.42857
4	9.44444	2.14286
5	11.1111	0
3	11	0.142857
1	4.44444	8.57143
6	5.55556	7.14286
6	11.1111	0
4	11.1111	0
3	4.44444	8.57143
6	11	0.142857
4	8.22222	3.71429
5	5.33333	7.42857
2	10.1111	1.28571
3	8	4
1	0	14.2857
6	10.7778	0.428571
1	0	14.2857
4	11.1111	0
7	10.5556	0.714286
1	11.1111	0
1	6.11111	6.42857
2	9.88889	1.57143
6	8.33333	3.57143
1	7.22222	5
5	11.1111	0
4	7.22222	5
7	9.44444	2.14286
2	6.44444	6
2	11.1111	0
4	10.8889	0.285714
2	9.44444	2.14286
2	5.77778	6.85714
6	10.6667	0.571429
3	7.33333	4.85714
4	0	14.2857
2	10	1.42857
4	5.55556	7.14286
2	7.22222	5
2	7.77778	4.28571
2	11.1111	0
3	0	14.2857
2	5.55556	7.14286
4	7.22222	5
6	8.88889	2.85714
4	10.8889	0.285714
3	7.77778	4.28571
6	8.33333	3.57143
3	11.1111	0
6	11.1111	0
3	11.1111	0
2	0	14.2857
5	10	1.42857
2	11.1111	0
2	7.22222	5
7	9.77778	1.71429
6	11.1111	0
3	11.1111	0
2	11.1111	0
1	7.44444	4.71429
2	10	1.42857
4	9.66667	1.85714
7	10	1.42857
4	11.1111	0
2	8.44444	3.42857
3	7.22222	5
2	3.33333	10
2	11.1111	0
2	11.1111	0
2	11.1111	0
3	5.66667	7
7	9.44444	2.14286
6	3.88889	9.28571
4	11.1111	0
7	10.3333	1
1	6.55556	5.85714
5	11	0.142857
6	9.33333	2.28571
2	11.1111	0
5	10.3333	1
4	9.88889	1.57143
7	9.44444	2.14286
4	11.1111	0
4	11.1111	0
1	7.55556	4.57143
2	5.55556	7.14286
2	6.66667	5.71429
4	7.77778	4.28571
3	5.55556	7.14286
4	7.22222	5
4	11.1111	0
4	8.33333	3.57143
2	9.66667	1.85714
7	11.1111	0
6	10.7778	0.428571
1	7.22222	5
2	7.77778	4.28571
1	10	1.42857

## Sheet: Figure 5
political ideology	x-axis (heatmap)	y-axis (heatmap)
5	559	101
4	382	251
2	412	232
4	562	102
3	572	117
4	556	93
4	467	190
2	481	176
4	478	174
2	537	130
6	477	176
7	412	236
4	506	149
4	364	268
7	383	254
4	439	212
3	485	177
2	414	146
2	526	114
5	426	224
6	488	163
3	532	122
2	492	163
3	491	158
5	561	100
2	472	182
2	390	237
4	466	193
2	396	247
6	487	172
4	532	123
5	452	213
3	516	137
4	463	186
3	483	167
4	559	99
5	471	181
3	469	182
1	557	97
6	413	237
6	382	262
4	546	112
3	561	98
6	439	210
4	549	90
5	486	166
2	559	101
3	539	118
1	562	111
6	491	163
1	564	102
4	387	256
7	438	250
1	433	225
1	407	235
2	562	99
6	469	191
1	560	98
5	560	96
4	559	103
7	517	68
2	425	234
2	363	269
4	493	163
2	481	174
2	525	155
6	548	110
3	399	250
4	561	99
2	466	187
4	561	100
2	558	99
2	563	100
2	528	129
3	563	101
2	504	150
4	411	238
6	564	97
4	533	124
3	510	207
6	396	250
3	369	191
6	397	246
3	413	235
2	562	100
5	412	235
2	559	98
2	480	169
7	413	234
6	383	257
3	361	270
2	377	255
1	556	92
2	399	247
4	429	223
7	519	137
4	368	267
2	464	182
3	488	165
2	533	118
2	380	257
2	396	243
2	468	188
3	559	100
7	545	113
6	534	123
4	362	271
7	411	239
1	503	151
5	450	204
6	414	308
2	476	197
5	362	244
4	517	137
7	507	151
4	408	237
4	420	236
1	398	244
2	534	123
2	413	234
4	426	220
3	400	245
4	480	171
4	549	100
4	560	98
2	464	188
7	397	256
6	487	160
1	556	95
2	491	288
1	519	144

## Sheet: Figure 6
political ideology	humans	nonhumans
4	0	1
1	0	1
2	0	1
3	1	0
2	1	0
3	1	0
2	1	0
2	1	0
5	1	0
6	1	0
4	0.75	0.25
3	0.9	0.1
6	0.95	0.05
4	0.98	0.02
1	0.942029	0.057971
5	0.670732	0.329268
2	0.877551	0.122449
6	1	0
6	0.93	0.07
4	1	0
4	0.486957	0.513043
3	0.815789	0.184211
2	1	0
1	0.910891	0.0891089
2	0.90566	0.0943396
2	0.735062	0.264938
4	0.697368	0.302632
1	0.705263	0.294737
2	0.615385	0.384615
1	1	0
4	0.954545	0.0454545
4	1	0
3	0.787879	0.212121
3	0.96	0.04
3	0.299065	0.700935
2	0.966387	0.0336134
4	0.890625	0.109375
4	0.306931	0.693069
3	0.688581	0.311419
2	0.772727	0.227273
2	0.72	0.28
3	0.619048	0.380952
5	0.774194	0.225806
5	0.790123	0.209877
3	0.715517	0.284483
3	0.930693	0.0693069
5	0.585366	0.414634
6	0.714286	0.285714
3	1	0
1	0.836364	0.163636
3	0.805031	0.194969
4	1	0
3	0.865385	0.134615
1	0.597015	0.402985
3	0.846154	0.153846
2	0.53125	0.46875
2	0.924528	0.0754717
3	0.393939	0.606061
4	0.96875	0.03125
1	0.638655	0.361345
2	0.506173	0.493827
4	0.38	0.62
1	0.805085	0.194915
3	0.611111	0.388889
3	0.879121	0.120879
2	0.878788	0.121212
4	0.8867	0.1133
3	0.5	0.5
5	0.46875	0.53125
4	0.726316	0.273684
2	0.867925	0.132075
3	0.98913	0.0108696
5	0.836364	0.163636
5	0.947867	0.0521327
2	0.87	0.13
4	0.243697	0.756303
4	0.939173	0.0608273
6	0.740741	0.259259
6	0.859155	0.140845
3	0.861538	0.138462
2	0.620438	0.379562
1	0.387097	0.612903
3	0.9	0.1
5	0.87619	0.12381
3	0.894389	0.105611
3	0.236181	0.763819
2	0.893939	0.106061
3	0.515152	0.484848
4	0	1
4	0	1
3	0.963303	0.0366972
5	0	1
3	0.320988	0.679012
3	0.8125	0.1875
3	0.574713	0.425287
3	0.568627	0.431373
2	0.518519	0.481481
2	0.794118	0.205882
2	0.57377	0.42623
5	0.719512	0.280488
1	0.434211	0.565789
2	0.588235	0.411765
4	0.763441	0.236559
1	0.53125	0.46875
2	0.543103	0.456897
5	0.78125	0.21875
2	0.386364	0.613636
3	0.758065	0.241935
2	0.931873	0.0681265
4	0.743802	0.256198
2	0.907029	0.0929705
5	1	0
2	0.893939	0.106061
1	1	0
2	0.840909	0.159091
3	0.982533	0.0174672
5	0.654206	0.345794
1	0.75	0.25
2	0.812102	0.187898
2	0.488095	0.511905
1	0.527897	0.472103
4	0.810811	0.189189
2	0.933962	0.0660377
2	0.743902	0.256098
2	2.60993e-05	0.999974
3	0.903226	0.0967742
2	0.612903	0.387097
1	0.45283	0.54717
7	0.41573	0.58427
2	0.836868	0.163132
3	0.675676	0.324324
5	0.458333	0.541667
1	0.351852	0.648148
2	0.528571	0.471429
5	0.821429	0.178571
3	0.972222	0.0277778
7	0.966667	0.0333333
4	0.242424	0.757576
3	0.820513	0.179487
2	0.642857	0.357143
5	0.84	0.16
3	0.565611	0.434389
4	0.596774	0.403226
4	0.6	0.4
2	0.727273	0.272727
2	0.885965	0.114035
6	0.708333	0.291667
4	0.70229	0.29771
2	0.757143	0.242857
1	0.0221758	0.977824
4	0.999691	0.000309134
2	0.734043	0.265957
2	0.539419	0.460581
2	0.45	0.55
3	0.854749	0.145251
5	0.994475	0.00552486
4	0.677778	0.322222
1	0.766234	0.233766
3	0.662651	0.337349
2	0.818182	0.181818
3	0.666667	0.333333
2	0.305785	0.694215
3	0.666667	0.333333
7	0.803571	0.196429
2	0.511628	0.488372
4	0.762712	0.237288
6	0.821429	0.178571
2	1	0
2	0.538462	0.461538
3	0.666667	0.333333
1	0.78125	0.21875
1	0.914729	0.0852713
2	0.946429	0.0535714
2	0.725	0.275
2	0.722892	0.277108
2	0.609428	0.390572
2	0.793103	0.206897
2	0.87234	0.12766
4	0.761468	0.238532
6	1	0
2	0.922953	0.0770465
3	0.925	0.075
2	0.833333	0.166667
2	1	0
3	0.73057	0.26943
7	1	0
1	0.6	0.4
3	0.8	0.2
3	0.747253	0.252747
4	1	0
2	0.824786	0.175214
4	0.315068	0.684932
4	0.703808	0.296192
3	0.742857	0.257143
2	0	1
5	1	0
4	0.395062	0.604938
2	0.72	0.28
4	1	0
3	0.536364	0.463636
4	1	0
3	0.326923	0.673077
1	0.80339	0.19661
5	0.53125	0.46875
2	0.999867	0.000133246
5	0.80597	0.19403
3	0.9375	0.0625
3	1	0
3	0.176871	0.823129
1	0.250563	0.749437
2	0.643564	0.356436
2	0	1
6	0.890411	0.109589
7	0.756098	0.243902
2	1	0
1	0.540541	0.459459
1	0.829268	0.170732
2	1	0
2	0.790698	0.209302
7	1	0
1	0.894737	0.105263
1	0.725	0.275
3	0.730769	0.269231
7	0.62963	0.37037
4	0.775862	0.224138
2	0.676768	0.323232
3	0.873418	0.126582
4	0.892857	0.107143
4	0.5625	0.4375
1	0.980769	0.0192308
3	0.692308	0.307692
2	0.679487	0.320513
2	0.666667	0.333333
4	0.54321	0.45679
2	0.590551	0.409449
1	0.375566	0.624434
4	0.62766	0.37234
2	0.00285598	0.997144
2	0.602941	0.397059
2	0.530201	0.469799
2	0.4	0.6
2	0.814132	0.185868
3	0.774194	0.225806
2	0.864865	0.135135
5	0.944444	0.0555556
2	0.847826	0.152174
5	0.795918	0.204082
2	1	0
4	0.89198	0.10802
4	6.67336e-11	1
3	0.592593	0.407407
2	0.631579	0.368421
2	0.760274	0.239726
2	0.644444	0.355556
4	0.706019	0.293981
1	0.6	0.4
4	0.995695	0.00430504
2	0.716216	0.283784
2	0.862745	0.137255
2	0.652893	0.347107
1	0.443182	0.556818
5	0.854167	0.145833
3	0.844444	0.155556
